# Supplementary material for: Genetic diversity of two Daphnia-infecting microsporidian parasites, based on sequence variation in the internal transcribed spacer region
Source: Parasit Vectors. 2016 May 20;9:293. doi: 10.1186/s13071-016-1584-4 (PMC4875737; doi:10.1186/s13071-016-1584-4)
Supplement: Additional file 1: Table S1. — Number of Daphnia host individuals sampled from each reservoir. Table S2. Comparison between the results of the hierarchical analysis of molecular variance (AMOVA) of spatial population structure for Berwaldia and MIC1, using the dataset before and after clustering with Statistical Parsimony (using QRS pipeline; [42]). Table S3. Comparison of the summary statistics of the ten re-sampled, smaller Berwaldia ITS marker datasets simulating only two populations (“R-1” to “R-10”: 2630 sequences each) and summary statistics calculated for the entire Berwaldia ITS dataset, including all six populations (“Entire”: 18,871 sequences). Table S4. Comparison between the summary statistics of the ten smaller Berwaldia and MIC1 ITS datasets (“B-1” to “B-10” and “M-1 to M-10; 80 and 26 sequences per dataset, respectively) and the summary statistics calculated for the entire Berwaldia and MIC1 ITS datasets (“B-Entire” and “M-Entire”; 18,871 and 2630 sequences, respectively). Table S5. Recombination events detected in the Berwaldia ITS alignment using RDP4. (XLS 31 kb) [file 13071_2016_1584_MOESM1_ESM.xls]

## Sheet: Table S1
Parasite	Reservoir	Sampling season	Number of sampled / analysed individuals
Berwaldia	Římov	Summer/Autumn 2004	20 / 20
	Seč	Summer 2005	10 / 10
	Stanovice	Autumn 2004	10 / 9
	Trnávka	Autumn 2005	12 / 10
	Vír	Summer/Autumn 2005	25 / 24
	Žlutice	Autumn 2005	9 / 7
MIC1	Brno	Autumn 2004	18 / 16
	Stanovice	Summer 2004	10 / 7

## Sheet: Table S2
Dataset	Microsporidia	Source of variation	df	Variation explained (%)	P
Without Statistical Parsimony	Berwaldia	Among populations	5	0.60	<0.001
		Within population	74	6.32	<0.001
		Within individual	18786	93.08	<0.001
	MIC1	Among populations	1	3.51	<0.001
		Within population	24	2.77	<0.001
		Within individual	2604	93.72	<0.001
With Statistical Parsimony	Berwaldia	Among populations	5	-0.11	0.145
		Within population	74	6.42	<0.001
		Within individual	19562	93.69	<0.001
	MIC1	Among populations	1	3.02	<0.001
		Within population	24	3.37	<0.001
		Within individual	2826	93.61	<0.001

## Sheet: Table S3
Re-sampled Berwaldia ITS datasets were obtained by randomly choosing two out of six available populations,
and sub-sampling 2,290 and 340 sequences from these two populations to obtain exactly the same number of
sequences as found in the MIC1 dataset consisting of two populations (i.e. 2,290 and 340 sequences).
Genetic diversity was calculated as the average heterozygosity per site (Tajima’s estimator, π) and the average
number of nucleotide differences per site (Watterson’s estimator, θw).
Bold numbers indicate significant values in Tajima’s D neutrality test.
Dataset	Number of segregating sites	π	θw	D
R-1	114	2.315 x 10-3	24.216 x 10-3	-2.426
R-2	114	2.084 x 10-3	24.216 x 10-3	-2.451
R-3	127	2.175 x 10-3	26.737 x 10-3	-2.477
R-4	113	1.804 x 10-3	23.961 x 10-3	-2.479
R-5	99	1.907 x 10-3	20.992 x 10-3	-2.419
R-6	112	1.990 x 10-3	23.749 x 10-3	-2.455
R-7	118	1.853 x 10-3	25.066 x 10-3	-2.488
R-8	98	1.967 x 10-3	20.780 x 10-3	-2.407
R-9	116	2.396 x 10-3	24.819 x 10-3	-2.425
R-10	109	2.273 x 10-3	23.071 x 10-3	-2.412
Entire	171	1.470 x 10-3	28.784 x 10-3	-2.426

## Sheet: Table S4
Smaller Berwaldia and MIC1 datasets were obtained by randomly picking one sequence per Daphnia individual.
Genetic diversity was calculated as the average heterozygosity per site (Tajima’s estimator, π) and the average
number of nucleotide differences per site (Watterson’s estimator, θw).
Bold numbers indicates significant values in Tajima’s D neutrality test.
Dataset	Number of segregating sites	π	θw	D
B-1	45	3.715 x 10-3	16.794 x 10-3	-2.518
B-2	46	4.453 x 10-3	17.231 x 10-3	-2.401
B-3	43	3.996 x 10-3	16.047 x 10-3	-2.42
B-4	44	4.408 x 10-3	16.451 x 10-3	-2.434
B-5	30	2.865 x 10-3	11.258 x 10-3	-2.329
B-6	37	3.981 x 10-3	13.834 x 10-3	-2.268
B-7	36	2.990 x 10-3	13.336 x 10-3	-2.465
B-8	45	5.047 x 10-3	16.950 x 10-3	-2.271
B-9	47	4.065 x 10-3	17.737 x 10-3	-2.5
B-10	48	4.922 x 10-3	18.013 x 10-3	-2.36
B-Entire	171	1.470 x 10-3	28.784 x 10-3	-2.426
M-1	16	3.068 x 10-3	6.042 x 10-3	-1.722
M-2	24	5.371 x 10-3	9.089 x 10-3	-1.492
M-3	25	6.640 x 10-3	9.495 x 10-3	-1.1
M-4	18	3.878 x 10-3	6.787 x 10-3	-1.52
M-5	21	4.755 x 10-3	7.918 x 10-3	-1.439
M-6	22	4.369 x 10-3	8.319 x 10-3	-1.718
M-7	23	3.925 x 10-3	8.697 x 10-3	-1.994
M-8	23	4.629 x 10-3	8.786 x 10-3	-1.719
M-9	22	4.180 x 10-3	8.331 x 10-3	-1.803
M-10	21	3.974 x 10-3	8.022 x 10-3	-1.818
M-Entire	75	3.764 x 10-3	12.291 x 10-3	-1.811

## Sheet: Table S5
In cases where multiple methods detected the same or a similar conversion event, the method yielding the lower P-value is shown in bold.
Breakpoint positions refer to the nucleotide positions in the full alignment of the Berwaldia ITS marker.
Major parental and minor parental sequences are those that contributed to the largest fraction or to the smallest fraction of the recombinant sequence, respectively.
Sequence labels indicate the reservoir, the season, and the year (Summer or Autumn of 2004 or 2005), the Daphnia individual, and the sequence ID.
The classification of the given sequence into a specific Berwaldia representative ITS sequence is parenthetically indicated.
Breakpoints	Recombinant sequences	Major parental sequences	Minor parental sequences	Method	P
129–334	Řimov_S4_28_98 (BERW-6)	Vír_A5_11_186 (BERW-1)	Unknown	GENECONV, MaxChi, 3Seq	2.907 x 10-4
	Řimov_S4_28_132 (BERW-6)	Vír_A5_11_264 (BERW-1)
	Řimov_S4_28_161 (BERW-6)	Vír_A5_11_278 (BERW-1)
	Řimov_S4_28_167 (BERW-6)	Vír_A5_11_309 (BERW-1)
	Řimov_S4_28_197 (BERW-6)	Vír_A5_11_355 (BERW-1)
	Řimov_S4_28_246 (BERW-6)	Vír_A5_11_506 (BERW-1)
	Řimov_S4_28_255 (BERW-6)	Žlutice_A5_42.2_43 (BERW-1)
	Řimov_S4_28_303 (BERW-6)	Žlutice_A5_42.2_83 (BERW-1)
	Řimov_S4_28_397 (BERW-6)	Žlutice_A5_42.2_99 (BERW-1)
	Řimov_S4_28_481 (BERW-6)	Žlutice_A5_42.2_105 (BERW-1)
	Řimov_S4_28_519 (BERW-6)	Žlutice_A5_42.2_134 (BERW-1)
	Řimov_S4_28_539 (BERW-6)	Žlutice_A5_42.2_172 (BERW-1)
	Řimov_S4_28_540 (BERW-6)	Žlutice_A5_42.2_208 (BERW-1)
	Řimov_S4_28_558 (BERW-6)	Žlutice_A5_42.2_221 (BERW-1)
	Řimov_S4_28_566 (BERW-6)	Žlutice_A5_43.2_55 (BERW-1)
	Řimov_S4_28_579 (BERW-6)	Žlutice_A5_43.2_120 (BERW-1)
	Řimov_S4_28_585 (BERW-6)	Žlutice_A5_43.2_151 (BERW-1)
		Žlutice_A5_43.2_135 (BERW-1)
		Žlutice_A5_43.2_278 (BERW-1)
		Žlutice_A5_43.2_304 (BERW-1)
		Žlutice_A5_43.2_310 (BERW-1)
		Žlutice_A5_43.2_311 (BERW-1)
		Žlutice_A5_43.2_343 (BERW-1)
		Žlutice_A5_43.2_392 (BERW-1)
		Žlutice_A5_43.2_409 (BERW-1)
		Žlutice_A5_47_11 (BERW-1)
		Žlutice_A5_47_13 (BERW-1)
		Žlutice_A5_47_42 (BERW-1)
		Žlutice_A5_47_72 (BERW-1)
		Žlutice_A5_47_173 (BERW-1)
		Žlutice_A5_47_239 (BERW-1)
		Žlutice_A5_47_306 (BERW-1)
		Žlutice_A5_47_363 (BERW-1)
		Žlutice_A5_47_384 (BERW-1)
		Vír_A5_9_14 (BERW-3)
		Vír_A5_9_20 (BERW-3)
		Vír_A5_9_23 (BERW-3)
		Vír_A5_9_32 (BERW-3)
		Vír_A5_9_43 (BERW-3)
		Vír_A5_9_46 (BERW-3)
		Řimov_A4_1_49 (BERW-8)
		Řimov_A4_1_67 (BERW-8)
		Řimov_A4_1_100 (BERW-8)
		Řimov_A4_1_109 (BERW-8)
		Řimov_A4_1_140 (BERW-8)
		Řimov_A4_1_159 (BERW-8)
		Řimov_A4_1_162 (BERW-8)
		Řimov_A4_1_238 (BERW-8)
		Řimov_A4_1_259 (BERW-8)
		Řimov_A4_1_343 (BERW-8)
		Řimov_A4_1_351 (BERW-8)
		Řimov_A4_1_368 (BERW-8)
		Seč_S5_23_156 (BERW-15)
		Seč_S5_23_273 (BERW-15)
		Seč_S5_23_344 (BERW-15)
		Seč_S5_23_368 (BERW-15)
		Trnávka_A5_40_140 (BERW-15)
		Trnávka_A5_40_205 (BERW-15)
		Trnávka_A5_40_213 (BERW-15)
		Vír_S5_29_28 (BERW-13)
		Vír_S5_29_47 (BERW-13)
		Vír_S5_29_90 (BERW-13)
		Vír_S5_29_104 (BERW-13)
		Vír_S5_29_114 (BERW-13)
		Vír_S5_29_124 (BERW-13)
		Vír_S5_29_151 (BERW-13)
		Vír_S5_29_167 (BERW-13)
		Řimov_S4_28_346 (BERW-16)
		Řimov_S4_28_554 (BERW-16)
		Řimov_S4_28_575 (BERW-16)
		Řimov_S4_28_586 (BERW-16)
		Vír_A5_7_376 (BERW-16)
		Žlutice_A5_47_284 (BERW-16)
		Stanovice_A4_38_53 (BERW-17)
		Stanovice_A4_38_119 (BERW-17)
		Stanovice_A4_38_217 (BERW-17)
		Stanovice_A4_38_262 (BERW-17)
		Stanovice_A4_38_266 (BERW-17)
		Stanovice_A4_38_272 (BERW-17)
128–446	Vír_A5_11_186 (BERW-1)	Stanovice_A4_38_53 (BERW-17)	Žlutice_A5_42.2_97 (BERW-1)	GENECONV, MaxChi, 3Seq	1.061 x 10-7
	Vír_A5_11_264 (BERW-1)	Stanovice_A4_38_119 (BERW-17)	Žlutice_A5_42.2_140 (BERW-1)
	Vír_A5_11_278 (BERW-1)	Stanovice_A4_38_217 (BERW-17)	Žlutice_A5_42.2_190 (BERW-1)
	Vír_A5_11_309 (BERW-1)	Stanovice_A4_38_262 (BERW-17)	Žlutice_A5_42.2_206 (BERW-1)
	Vír_A5_11_355 (BERW-1)	Stanovice_A4_38_266 (BERW-17)	Žlutice_A5_42.2_219 (BERW-1)
	Vír_A5_11_506 (BERW-1)	Stanovice_A4_38_272 (BERW-17)	Žlutice_A5_42.2_256 (BERW-1)
	Žlutice_A5_42.2_99 (BERW-1)		Žlutice_A5_43.2_226 (BERW-1)
	Žlutice_A5_42.2_105 (BERW-1)		Žlutice_A5_43.2_329 (BERW-1)
	Žlutice_A5_42.2_134 (BERW-1)		Žlutice_A5_47_54 (BERW-1)
	Žlutice_A5_42.2_221 (BERW-1)		Žlutice_A5_47_142 (BERW-1)
	Žlutice_A5_43.2_120 (BERW-1)		Žlutice_A5_47_188 (BERW-1)
	Žlutice_A5_43.2_135 (BERW-1)		Žlutice_A5_47_301 (BERW-1)
	Žlutice_A5_43.2_304 (BERW-1)		Žlutice_A5_47_328 (BERW-1)
	Žlutice_A5_43.2_343 (BERW-1)		Žlutice_A5_47_396 (BERW-1)
	Žlutice_A5_47_13 (BERW-1)		Seč_S5_25_117 (BERW-5)
	Seč_S5_25_117 (BERW-5)		Seč_S5_25_161 (BERW-5)
	Seč_S5_25_161 (BERW-5)		Seč_S5_25_164 (BERW-5)
	Seč_S5_25_164 (BERW-5)		Seč_S5_25_169 (BERW-5)
	Seč_S5_25_169 (BERW-5)		Seč_S5_25_177 (BERW-5)
	Seč_S5_25_177 (BERW-5)		Vír_A5_2_28 (BERW-5)
	Vír_A5_2_28 (BERW-5)		Vír_A5_2_36 (BERW-5)
	Vír_A5_2_36 (BERW-5)		Vír_A5_2_39 (BERW-5)
	Vír_A5_2_39 (BERW-5)		Řimov_A4_1_49 (BERW-8)
	Řimov_S4_28_98 (BERW-6)		Řimov_A4_1_67 (BERW-8)
	Řimov_S4_28_132 (BERW-6)		Řimov_A4_1_100 (BERW-8)
	Řimov_S4_28_161 (BERW-6)		Řimov_A4_1_109 (BERW-8)
	Řimov_S4_28_167 (BERW-6)		Řimov_A4_1_140 (BERW-8)
	Řimov_S4_28_197 (BERW-6)		Řimov_A4_1_159 (BERW-8)
	Řimov_S4_28_246 (BERW-6)		Řimov_A4_1_162 (BERW-8)
	Řimov_S4_28_255 (BERW-6)		Řimov_A4_1_238 (BERW-8)
	Řimov_S4_28_303 (BERW-6)		Řimov_A4_1_259 (BERW-8)
	Řimov_S4_28_397 (BERW-6)		Řimov_A4_1_343 (BERW-8)
	Řimov_S4_28_481 (BERW-6)		Řimov_A4_1_351 (BERW-8)
	Řimov_S4_28_519 (BERW-6)		Řimov_A4_1_368 (BERW-8)
	Řimov_S4_28_539 (BERW-6)		Vír_S5_29_28 (BERW-13)
	Řimov_S4_28_540 (BERW-6)		Vír_S5_29_47 (BERW-13)
	Řimov_S4_28_558 (BERW-6)		Vír_S5_29_90 (BERW-13)
	Řimov_S4_28_566 (BERW-6)		Vír_S5_29_104 (BERW-13)
	Řimov_S4_28_579 (BERW-6)		Vír_S5_29_114 (BERW-13)
	Řimov_S4_28_585 (BERW-6)		Vír_S5_29_124 (BERW-13)
	Seč_S5_23_156 (BERW-15)		Vír_S5_29_151 (BERW-13)
	Seč_S5_23_273 (BERW-15)		Vír_S5_29_167 (BERW-13)
	Seč_S5_23_344 (BERW-15)		Žlutice_A5_43.2_118 (BERW-14)
	Seč_S5_23_368 (BERW-15)		Žlutice_A5_43.2_234 (BERW-14)
	Trnávka_A5_40_140 (BERW-15)		Žlutice_A5_43.2_370 (BERW-14)
	Trnávka_A5_40_205 (BERW-15)		Žlutice_A5_47_14 (BERW-14)
	Trnávka_A5_40_213 (BERW-15)		Žlutice_A5_47_155 (BERW-14)
	Seč_S5_23_229 (BERW-18)		Žlutice_A5_47_187 (BERW-14)
	Seč_S5_23_288 (BERW-18)		Žlutice_A5_47_352 (BERW-14)
	Seč_S5_23_363 (BERW-18)		Žlutice_A5_47_356 (BERW-14)
	Seč_S5_23_387 (BERW-18)
	Seč_S5_35_10 (BERW-26)
	Trnávka_A5_31_39 (BERW-26)
	Trnávka_A5_31_129 (BERW-26)
	Trnávka_A5_37_296 (BERW-26)
179–352	Žlutice_A5_42.2_99 (BERW-1)	Vír_A5_11_186 (BERW-1)	Unknown	GENECONV	7.229 x 10-8
	Žlutice_A5_42.2_105 (BERW-1)	Vír_A5_11_264 (BERW-1)
	Žlutice_A5_42.2_134 (BERW-1)	Vír_A5_11_278 (BERW-1)
	Žlutice_A5_42.2_221 (BERW-1)	Vír_A5_11_309 (BERW-1)
	Žlutice_A5_43.2_120 (BERW-1)	Vír_A5_11_355 (BERW-1)
	Žlutice_A5_43.2_135 (BERW-1)	Vír_A5_11_506 (BERW-1)
	Žlutice_A5_43.2_304 (BERW-1)	Žlutice_A5_42.2_99 (BERW-1)
	Žlutice_A5_43.2_343 (BERW-1)	Žlutice_A5_42.2_105 (BERW-1)
	Žlutice_A5_47_13 (BERW-1)	Žlutice_A5_42.2_134 (BERW-1)
	Seč_S5_23_156 (BERW-15)	Žlutice_A5_42.2_221 (BERW-1)
	Seč_S5_23_273 (BERW-15)	Žlutice_A5_43.2_120 (BERW-1)
	Seč_S5_23_344 (BERW-15)	Žlutice_A5_43.2_135 (BERW-1)
	Seč_S5_23_368 (BERW-15)	Žlutice_A5_43.2_304 (BERW-1)
	Trnávka_A5_40_140 (BERW-15)	Žlutice_A5_43.2_343 (BERW-1)
	Trnávka_A5_40_205 (BERW-15)	Žlutice_A5_47_13 (BERW-1)
	Trnávka_A5_40_213 (BERW-15)	Vír_A5_9_14 (BERW-3)
	Seč_S5_35_10 (BERW-26)	Vír_A5_9_20 (BERW-3)
	Trnávka_A5_31_39 (BERW-26)	Vír_A5_9_23 (BERW-3)
	Trnávka_A5_31_129 (BERW-26)	Vír_A5_9_32 (BERW-3)
	Trnávka_A5_37_296 (BERW-26)	Vír_A5_9_43 (BERW-3)
		Vír_A5_9_46 (BERW-3)
		Seč_S5_25_117 (BERW-5)
		Seč_S5_25_161 (BERW-5)
		Seč_S5_25_164 (BERW-5)
		Seč_S5_25_169 (BERW-5)
		Seč_S5_25_177 (BERW-5)
		Vír_A5_2_28 (BERW-5)
		Vír_A5_2_36 (BERW-5)
		Vír_A5_2_39 (BERW-5)
		Seč_S5_23_156 (BERW-15)
		Seč_S5_23_273 (BERW-15)
		Seč_S5_23_344 (BERW-15)
		Seč_S5_23_368 (BERW-15)
		Trnávka_A5_40_140 (BERW-15)
		Trnávka_A5_40_205 (BERW-15)
		Trnávka_A5_40_213 (BERW-15)
		Stanovice_A4_38_53 (BERW-17)
		Stanovice_A4_38_119 (BERW-17)
		Stanovice_A4_38_217 (BERW-17)
		Stanovice_A4_38_262 (BERW-17)
		Stanovice_A4_38_266 (BERW-17)
		Stanovice_A4_38_272 (BERW-17)
		Seč_S5_23_229 (BERW-18)
		Seč_S5_23_288 (BERW-18)
		Seč_S5_23_363 (BERW-18)
		Seč_S5_23_387 (BERW-18)
