# Supplementary material for: Genetic diversity of two Daphnia-infecting microsporidian parasites, based on sequence variation in the internal transcribed spacer region
Source: Parasit Vectors. 2016 May 20;9:293. doi: 10.1186/s13071-016-1584-4 (PMC4875737; doi:10.1186/s13071-016-1584-4)
Supplement: Additional file 2: File S1. — DNA alignment of the 26 Berwaldia ITS representative sequences in FASTA format. (FASTA 14 kb) [file 13071_2016_1584_MOESM2_ESM.fasta]

>BERW-1
TAGGGAAGCTCGGGTCGA--T-AACAGGT-CTGTGATGCCCGTAGATGTCCCGGGCGCCA
CGCGCACTACAGTGGGAGAGGTTAC-GTGAAACGGAGCTCTCTTGCGGTTGGGATTGA--
CGTTTGTAAATATGTCATGAACGCGGAATTCCTAGTAGCGTGCCGTCACTAACGGCAGGC
GAATGAGTCCCTGTTCTTTGTACACACCGCCCGTCGTTATCTAAGATGGATGTGCGGATG
AAGTTGGCTAGGCCAAAAGAATCCGTGCCACTAGATTGGATACAAGTCGTAACAAGGTTG
CAGTAGGT--GAACCTGCCGCAGGATCAATAAGCAGAGCGTTTT-GGGGTTTAATATGTA
TGTATACATTACGTTCG--AAGGATCGATTGGCTTTGGTGACGATGAAGAACGTTGCAGA
TTGCGATATTGAGTGAGAATAGCGTTATTCAGCTCGTGTTCGAATTATAGATGATATCTA
TGATAACTCCTTGGA-CTTAAGCATATCATTAGAGGAAGGAGAAGAAAA-TAACGATGA-
TTTCGA
>BERW-2
TAGGGAAGCTCGGGTCGA--T-AACAGGT-CTGTGATGCCCGTAGATGTCCCGGGCGCCA
CGCGCACTACAGTGGGAGAGGTTAC-GTGAAACGGAGCTCTCTTGCGGTTGGGATTGA--
CGTTTGTAAATATGTCATGAACGCGGAATTCCTAGTAGCGTGCCGTCACTAACGGCAGGC
GAATGAGTCCCTGTTCTTTGTACACACCGCCCGTCGTTATCTAAGATGGATGTGCGGATG
AAGTTGGCTAGGCCAAAAGAATCCGTGCCACTAGATTGGATACAAGTCGTAACAAGGTTG
CAGTAGGT--GAACCTGCCGCAGGATCAATAAGCAGAGCGTTTT-GGGGTTTAGCATGTA
TGTATACATTACGTTCG--AAGGATCGATTGGCTTTGGTGACGATGAAGAACGTTGCAGA
TTGCGTTATTGAGTGAGAATAGCGTTATTCAACTCGTGTTCGAATTATAGATGATATCTA
TGATAACTCCTTGGA-CTTAAGCATATCATTAGAGGAAGGAGAAGAAAA-TAACGATGAT
TTTCGA
>BERW-3
TAGGGAAGCTCGGGTCGA--T-AACAGGT-CTGTGATGCCCGTAGATGTCCCGGGCGCCA
CGCG-ACTACAGTGGGAGAGGTTAC-GTGAAACGGAGCTCTCTTGCGGTTGGGATTGA--
CGTTTGTAAATATGTCATGAACGCGGAATTCCTAGTAGCGTGCCGTCACTAACGGCAGGC
GAATGAGTCCCTGTTCTTTGTACACACCGCCCGTCGTTATCTAAGATGGATGTGCGGATG
AAGTTGGCTAGGCCAAAAGAATCCGTGCCACTAGATTGGATACAAGTCGTAACAAGGTTG
CAGTAGGT--GAACCTGCCGCAGGATCAATAAGCAGAGCGTTTT-GGGGTTTAATATGTA
TGTATACATTACGTTCA--AAGGATCGATTGGCTTTGGTGACGATGAAGAACGTTGCAGA
TTGCGATATTGAGTGAGAATAGCTTT-TTCAGCTCGTGTTCGAATTATAGATGACATCTA
TGATAACTCCTTGGA-CTTAAGCATATCATTAGAGGAAGGAGAAGAAAA-TAACGATGA-
TTTCGA
>BERW-4
TAGGGAAGCTCGGGTCGA--T-AACAGGT-CTGTGATGCCCGTAGATGTCCCGGGCGCCA
CGCGCACTACAGTGGGAGAGGTTAC-GTGAAACGGAGCTCTCTTGCGGTTGGGATTTA--
CGTTTGTAAATATGTCATGAACGCGGAATTCCTAGTAGCGTGCCGTCACTAACGGCAGGC
GAATGAGTCCCTGTTCTTTGTACACACCGCCCGTCGTTATCTAAGATGGATGTGCGGATG
AAGTTGGCTAGGCCAAAAGAATCCGTGCCACTAGATTGGATACAAGTCGTAACAAGGTTG
CAGTAGGT--GAACCTGCCGCAGGATCAATAAGCAGAGCG---TATGGGTTTAATATGTA
TGTATACATTACGTTCG--AAGGATCGATTGGCTTTGGTGACGATGAAGAACGTTGCAGA
TTGCGATATTGAGTGAGAATAGCGTTATTCAGCTCGTGTTCGAATTATAGATGATATCTA
TGATAACTCCTTGGA-CTTAAGCATATCATTAGAGGAAGGAGAAGAAAA-TAACGATGA-
TTTCGA
>BERW-5
TAGGGAAGCTCGGGTCGA--T-AACAGGT-CTGTGATGCCCGTAGATGTCCCGGGCGCCA
CGCGCACTACAGTGGGAGAGGTTAC-GTGAAACGGAGCTCTCTTGCGGTTGGGATTGA--
CGTTTGTAAATATGTCATGAACGCGGAATTCCTAGTAGCGTGCCGTCACTAACGGCAGGC
GAATGAGTCCCTGTTCTTTGTACACACCGCCCGTCGTTATCTAAGATGGATGTGCGGATG
AAGTTGGCTAGGCCAAAAGAATCCGTGCCACTAGATTGGATACAAGTCGTAACAAGGTTG
CAGTAGGT--GAACCTGCCGCAGGATCAATAAGCAGTGCGTTTTTGGGGTTTAATATGTA
TGTATACATTACGTTCG--AAGGATCGATTGGCTTTGGTGACGATGAAGGACGTTGCAGA
TTGCGATATTGAGTGAGAATAGCGTTATTCAGCTCGTGTTCGAATTATAGATGATATCTA
TGATAACTCCTTGGA-CTTAAGCATATCATTAGAGGAAGGAGAAGAAAATTAACGATGAT
TTTCGA
>BERW-6
TAGGGAAGCTCGGGTCGA--T-AACAGGT-CTGTGATGCCCGTAGATGTCCCGGGCGCCA
CGCGCACTACAGTGGGAGAGGTTAC-GTGAAACGGAGCTCTCTTGCGGTTGGGATTGA--
CGTTTGTAAATATGTCATGAACGCGGAATTCCTAGTAGCTTGCCGTCACTAACGGCAGGC
GAATGAGTCCCTGTTCTTTGTACACACCGCCCGTCGTTATCTAAGATGGATGTGCGGATG
AAGTTGGCTAGGCCAAAAGAATCCGTGCCACTAGATTGGATACAAGTCGTAACAAGGTTG
CGGCAGGTTCACACCTGCCGCAGGATCAATAAGCAGAGCGTTTT-GGGGTTTAATATGTA
TGTATACATTACGTTCG--AAGGATCGATTGGCTTTGGTGACGATGAAGAACGTTGCAGA
TTGCGATATTGAGTGAGAATAGCGTTATTCAGCTCGTGTTCGAATTATAGATGATATCTA
TGATAACTCCTTGGA-CTTAAGCATATCATTAGAGGAAGGAGAAGAAAA-TAACGATGA-
TTTCGA
>BERW-7
TAGGGAAGCTCGGGTCGA--T-AACAGGT-CTGTGATGCCCGTAGATGTCCCGGGCGCCA
CGCGCACTACAGTGGGAGAGGTTAC-GTGAAACGGAGCTTTCTTGCGGTTGGGATTGA--
CGTTTGTAAATATGTCATGAACGCGGAATTCCTAGTAGCGTGCCGTCACTAACGGCAGGC
GAATGAGTCCCTGTTCTTTGTACACACCGCCCGTCGTTATCTAAGATGGATGTGCGGATG
AAGTTGGCTAGGCCAAAAGAATCCGTGCCACTAGATTGGATACAAGTCGTAACAAGGTTG
CAGTAGGT--GAACCTGCCGCAGGATCAATAAGCAGAGCG--TTTGGGGTTTAATATGTA
TGTATACATTACGTTCG--AAGGATCGATTGGCTTTGGTGACGATGAAGAACGTAGCAGA
TTGCGATATTGAGTGAGAATAGCGTTATTCAGCTCGTGTTCGAATTATAGATGATTTCTA
TGATAACTCCTTGGA-CTTAAGCATATCATTAGAGGAAGGAAAAGAAAA-TAACGATGA-
TTTCGA
>BERW-8
TAGGGAAGTTCGGGTCGA--T-AACAGGT-CTGTGATGCCCGTAGATGTCCCGGGCGCCA
CGCGCACTACAGTGGGAGAGGTTAC-GTGAAACGGAGCTCTCTTGCGGTTGGGATTGA--
CGTTTGTAAATATGTCATGAACGCGGAATTGATAGTAGCGTGCCGTCACTAACGGCAGGC
GAATGAGTCCCTGTTCTTTGTACACACCGCCCGTCGTTATCTAAGATGGATGTGCGGATG
AAGTTGGCTAGGCCAAAAGAATCCGTGCCACTAGATTGGATACAAGTCGTAACAAGGTTG
CAGTAGGT--GAACCTGCCGCAGGATCAATAAGCAGAGCGTA---TGGGTTTAATATGTA
TGTATACATTACGTTCG--AAGGATCGATTGGCTTTGGTGACGATGAAGAGCGTTGCAGA
TTGCGATATAGAGTGAGAATAGCGTTATTCAGCTCGTGTTCGAATTATAGATGATATCTA
TGATAACTCCTTGGA-CTTAAGCATATCATTAGAGGAAGGAGAAGAAAA-TAACGATGA-
TTTCGA
>BERW-9
TAGGGAAGCTCGGGTCGA--T-AACAGGT-CTGTGATGCCCGTAGATGTCCCGGGCGCCA
CGCGCACTACAGTGGGAGAGGTTAC-GTGATACGGAGCTCTCTTGCGGTTGGGATTGA--
CGTTTGTAAATATGTCATGAACGCGGAATTCCTAGTAGCGTGCCGTCACTAACGGCAGGC
GAATGAGTCCCTGTTCTTTGTACACACCGCCCGTCGTTATCTAAGATGGATGTGCGGATG
AAGTTGGCTAGGCTAAAAGAATCCGTGCCACTAGATTGGATACAAGTCGTAACAAGGTTG
CAGTAGGT--GAACCTGCCGCAGGATCAATAAGCAGAGCGTA---TGGGTTTAATATGTA
TGTATACATTGCGTTCG--AAGGATCGATTGGCTTTGGTGACGATGAAGAACGTTGCAGA
TTGCGATATTGAGTGAGAATAGCGTTATTCAGCTCGTGTTCGAATTATAGATGATATCTA
TGATAACTCCTTGGA-CTTAAGCATATCATTAGAGGAAGGAGAAGAAAA-TAACGATGA-
TTTCGA
>BERW-10
TAGGGAAGCTCGGGTCGA--T-AACAGGT-CTGTGATGCCCGTAGATGTCCCGGGCGCCA
CGCGCACTACAGTGGGAGAGGTTAC-GTGAAACGGAGCTCTCTTGCGGTTGGGATTGA--
CGTTTGTAAATATGTCATGAACGCGGAATTCCTAGTAGCGTGCCGTCACTAACGGCAGGC
GAATGAGTCCCTGTTCTTTGTACACACCGCCCGTCGTTATCTAAGATGGATGTGCGGATG
AAGTTGGCTAGGCCAAAAGAATCCGTGCCACTAGATTGGATACAAGTCGTAACAAGGTTG
CAGTAGGT--GAACCTGCCGCAGGATCAATAAGCAGAGCGTTTT-GGGGTTTAATATGTA
TGTATACATTGCGTTCGTAAGGAGTCGATTGGCTTTGGTGACGATGAAGAACGTTGCAGA
TTGCGATATTGAGTGAGAATAGCGTTATTCAGCTCGTGTTCGAATTATAGATGATATCTA
TGATAACTCCTTGGA-CTTAAGCATATCATTAGAGGAAGGAGAAGAAAA-TAACGATGA-
TTTCGA
>BERW-11
TAGGGAAGTTCGGGTCGA--T-AACAGGT-CTGTGATGCCCGTAGATGTCCCGGGCGCCA
CGCGCACTACAGTTAGAGAGGTTAC-GTGAAACGGAGCTCTCTTGCGGTTGGGATTGA--
CGTTTGTAAATATGTCATGAACGCGGAATTCCTAGTAGCGTGCCGTCACTAACGGCAGGC
GAATGAGTCCCTGTTCTTTGTACACACCGCCCGTCGTTATCTAAGATGGATGTGCGGATG
AAGTTGGCTAGGCCAAAAGAATCCGTGCCACTAGATTGGATACAAGTCGTAACAAGGTTG
CAGTAGGT--GAACCTGCCGCAGGATCAATAAGCAGAGCGTA---TGGGTTTAATATGTA
TGTATACATTACATTCG--AAGGATCGATTGGCTTTGGTGACGATGAAGAACGTTGCAGA
TTGCGATATAGAGTGAGAATAGCGTTATTCAGCTCGTGTTCGAATTATAGATGATATCTA
TGATAACTCCTTGGA-CTTAAGCATATCATTAGAGGAAGGAGAAGAAAA-TAACGATGA-
TTTCGA
>BERW-12
TAGGGAAGCTCGGGTCGA--T-AACAGGT-CTGTGATGCCCGTAGATGTCCCGGGCGCCA
CGCGCACTACAGTGGGAGAGGTTAC-GTGAAACGGAGCTCTCTTGCGGTTGGGATTGA--
CGTTTGTAAATATGTCATGAACGCGGAATTCCTAGTAGCGTGCCGTCACTAACGGCAGGC
GAATGAGTCCCTGTTCTTTGTACACACCGCCCGTCGTTATCTAAGATGGATGTGCGGATG
AAGTTGGCTAGGCCAAAAGAATCCGTGCCACTAGATTGGATACAAGTCGTAACAAGGTTG
CAGTAGGT--GAACCTGCCGCAGGATCAATAAGCAGAGCGTTTT-TGGGTTTAATATGTA
TGTATGCATTACGTTCG--AAGGATCGATTGTCTTTGGTGACGATGAAGAACGTTGCAGA
TTGCGATATTGAGTGAGAATAGCGTTATTCAACTCGTGTTCGAATTATAGATGATATCTA
TGATAACTCCTTGGA-CTTAAGCATATCATTAGAGGAAGGAGAAGAAAATTAACGATGAT
TTTCGA
>BERW-13
TAGGGAAGCTCGGGTCGA--T-AACAGGT-CTGTGATGCCCGTAGATGTCCCGGGCGCCA
CGCGCACTACAGTGGGAGAGGTTAC-GTGAAACGGAGCTCTCTTGCGGTTGGGATTGA--
CGTTTGTAAATATGTCATGAACGTGGAATTCCTAGTAGCGTGCTGTCACTAACGGCAGGC
GAATGAGTCCCTGTTCTTTGTACACACCGCCCGTCGTTATCTAAGATGGATGTGCGGATG
AAGTTGGCTAGGCCAAAAGAATCCGTGCCACTAGATTGGATACAAGTCGTAACAAGGTTG
CAGTAGGT--GAACCTGCCGCAGGATCAATAAGCAGAGCGTA---TGGGTTTAATATGTA
TGTATACATTACGTTCG--AAGGATCGATTGGCTTTGGTGACGATGAAGAACGTTGCAGA
TATCGATATTGAGTGAGAATAGCGTTATTCAGCTCGTGTTCGAATTATAGATGATATCTA
TGATAACTCCTTGGA-CTTAAGCATATCATTAGAGGAAGGAGAAGAAAA-TAACGATGA-
TTTCGA
>BERW-14
TAGGGAAGCTCGGGTCGA--T-AACAGGT-CTGTGATGCCCGTAGATGTCCCGGGCGCCA
CGCGCACTACAGTGGGAGAGGTTAC-GTAAAACGGAGCTCTTTTGCGGTTGGGATTGA--
CGTTTGTAAATATGTCATGAACGCGGAATTCCTAGTAGCGTGCCGTCACTAACGGCAGGC
GAATGAGTCCCTGTTCTTTGTACACACCGCCCGTCGTTATCTAAGATGGATGTGCGGATG
AAGTTGGCTAGGCCAAAAGAATCCGTGCCACTAGATTGGATACAAGTCGTAACAAGGTTG
CAGTAGGT--GAACCTGCCGCAGGATCAATAAGCAGAGCGTATT-GGGGTTTAATATGTA
TGTATACATTACGTTCG--TAGGATCGATTGGCTTTGGTGACGATGAAGAATGTTGCAGA
TTGCGATATGGAGTGAGAATAGCGTTATTCAGCTCGTGTTCGAATTATAGATGATATCTA
TGATAACTCCTTGGA-CTTAAGCATATCATTAGAGGAAGGAGAAGAAAA-TAACGATGA-
TTTCGA
>BERW-15
TAGGGAAGCTCGGGTCGA--T-AACAGGT-CTGT-ATGCCCGTAGATGTCCCGGGCGCCA
CGCGCACTACAGTGGGAGAGGTTAC-GTGAAACGGAGCTCTCTTGCGGTTGGGATTGA--
CGTTTGTAAATATGTCATGAACGCGGAATTCCTAGTAGCGTGCCGTCACTAACGGCAGGC
GAATGAGTCCCTGTTCTTTGTACACACCGCCCGTCGTTATCTAAGATGGATGTGCGGATG
AAGTTGGCTAGGCCAAAAGAATCCGTGCGACTAGATTGGATACAAGTCGTAACAAGGTTG
CAGTAGGT--GAACCTGCCGCAGGATCAATAAGCAGAGCG-TCT-GGGGTTTAATATGTA
TGTATACATTACGTTCG--AAGGATCGATTGGCTTTGCTGACGATGAAGAACGTTGCAGA
TTGCGATATTGAGTGAGAATAGCGTTATTCAGCTCGTCTTCGAATTATAGATGATATCTA
TGATAACTCCTTGGA-CTTAAGCATATCATTAGAGGAAGGAGAAGAAAA-TAACGATGA-
TTTCGA
>BERW-16
TAGGGAGGCTCGGGTTGA--T-AACAGGT-CTGTGATGCCCGTAGATGTCCCGGGCGCCA
CGCG-ACTACAGTGGGAGAGGTTAC-GTGAAACGGAGCTCTCTTGCGGTTGGGATTGA--
CGTTTGTAAATATGTCATGAACGCGGAATTCCTAGTAGCGTGCCGTCACTAACGGCAGGC
GAATGAGTCCCTGTTCTTTGTACACACCGCCCGTCGTTATCTAAGATGGATGTGCGGATG
AAGTTGGCTAGGCCAAAAGAATCCGTGCCACTAGATTGGATACAAGTCGTAACAAGGTTG
CAGTAGGT--GAACCTGCCGCAGGATCAATAAGCAGAGCGTA---TGGGTTTAATATGTA
TGTATACATTACGTTCG--AAGGATCGGTTGGCTTTGGTGACGATGAAGAACGTTGCAGA
TTGCGATATTGAGTGAGAATAGCGTTATTCAGCTCTTGTTCGAATTATAGATGATATCTA
TGATAACTCCTTGGA-CTTAAGCATATCATTAGAGGAAGGAGAAGAAAA-TAACGATGA-
TTTCGA
>BERW-17
TAGGGAAGCTCGGGTCGA--T-AACAGGT-CTGTGATGCCCGTAGATGTCCCGGGCGCCA
CGCGCACTACAGTGGGAGAGGTTAC-GTGAAACGGAGCTCTCTTGCGGTTGGGATTGA--
CGTTTGTAAATATGTCATGAACGCGGAATTCCTAGTAGCGTGCCGTCACTAACGGCAGGC
GAATGAGTCCCTGTTCTTTGTACACACCGCCCGTCGTTATCTAAGATGGATGTGCGGATG
AAGTTGGCTAGGCC-AAAAAATCCGTGCCACTAGATTGGATACAAGTCGTAACAAGGTTG
CAGTAGGT--GAACCTGCCGCAGGATCAATAAGCAGAGCGTTTT-TGGGTTTAATATGTA
TGTATACATTACGTTCG--AAGGATCGATTGGCTTTGGTGACGATGAAGAACGTTGCAGA
TTGCGATATTGAGTGAGAATAGTGTTATTCAACTCGTGTTCGAATTATAGATTACATCTA
TGATAACTCCTTGGA-CTTAAGCATATCATTAGAGGAAGGAGAAGAAAA-TAAGGATGA-
TTTCTA
>BERW-18
TAGGGAAGCTCGGGTCGA--T-AACAGGT-CTGTGATGCCCGTAGATGTCCCGGGCGCCA
CGCGCACTACAGTGGGAGAGGTTAC-GTGAAACGGAGCTCTCTTGCGGTTGGGATTGA--
CGTTTGTAAATATGTCATGAACGCGGAATTCCTAGTAGCGTGCCGTCACTAACGGCAGGC
GAATGAGTCCCTGTTCTTTGTACACACCGCCCGTCGTTATCTAAGATGGATGTGCGGATG
AAGTTGGCTAGGCCAAAAGAATCCGTGCCACTAGATTGGATACAAGTCGTAACAAGGTTG
CAGTAGGT--GAACCTGCCGCAGGATCAATAAGCAGAGCGTTTT-TGGGTTTAATATGTA
--TCTATATTACGTTCG--AAGGATCGATTGGCTTTGGTGACGATGAAGAACGTTGCAGA
TTGCGATATTGAGTGAGTATAGCGTTATTCAGCTCGTGTTCGAATTATAGATGATATCTA
TGATAACTCCTTGGA-CTTAAGCATATCATTAGAGGAAGGAGAAGAAAA-TAACGATGA-
TTTCGA
>BERW-19
TAGGGAAGCTCGGGTCGA--T-AACAGGT-CTGTGATGCCCGTAGATGTCCCGGGCGCCA
CGCGCACTACAGTGGGAGAGGTTAC-GTGAAACGGAGCTCTCTTGC-GTTGGAGTTGGAT
CGTTTGTAAATATGTCATGAACGCGGAATTCCTAGTAGCGTGCCGTCACTAACGGCAGGC
GAATGAGTCCCTGTTCTTTGTACACACCGCCCGTCGTTATCTAAGATGGATGTGCGGATG
AAGTTGGCTAGGCCAAAAGAATCCGTGCCACTAGATTGGATACAAGTCGTAACAAGGTTG
CAGTAGGT--GAACCTGCCGCAGGATCAATAAGCAGAGCGTTTT-GGGGTTTAATATGTA
TGTATACATTACGTTCG--AAGGATCGATTGGCTTTGGTGACGATGAAGAACGTTGCAGA
TTGCGATATTGAGTGAGAATAGCGTTATTCAGCTCGTGTTCGAATTATAGATGATATCTA
TGATAACTCCTTGGA-CTTAAGCATATCATTAGAGGAAGGAGAAGAAAA-TAACGATGA-
TTTCGA
>BERW-20
TAGGGAAGCTCGGGTCGA--T-AACAGGT-CTGTGATGCCCGTAGATGTCCCGGGCGCCA
CGCGCACTACAGTGGGAGAGGTTAC-GTGAAACGGAGCTCTCTTGCGGTTGGGATTGA--
CGTTTGTAAATATGTCATGAACGCGGAATTCCTAGTAGCGTGCCGTCACTAACGGCAGGC
GAATGAGTCCCTGTTCTTTGTACACACCGCCCGTCGTTATCTAAGATGGATGTGCGGATG
AAGTTGGCTAGGCCAAAAGAATCCGTGCCACTAGATTGGATACAAGTCGTAACAAGGTTG
CAGTAGGT--GAACCTGCCGCAGGATCAATAAGCAGAGCGTTTT-GGGGTTTAATATGTA
TGTATACATTACGTTCAAGGAAGA-CGATTGGCTTTGGTGACGATGAAGAACGTTGCAGA
TTGCGATATTGAGTGAGAATAGCGTTATTCAGCTCGTGTTCGAATTATAGATGATATCTA
TGATAACTCCTTGGA-CTTAAGCATATCATTAGAGGAAGGAGAAGAAAA-TAACGATGA-
TTTCGA
>BERW-21
TAGGGAAGCTCGGGTCNA-GTAAACAGGTGCTGTGATGCCCGTAGATGTCCCGGGCGCCA
CGCGCACTACAGTGGGAGAGGTTAC-GTGAAACGGAGCTCTCTTGCGGTTGGGATTGA--
CGTTTGTAAATATGTCATGAACGCGGAATTCCTAGTAGCGTGCCGTCACTAACGGCAGGC
GAATGAGTCCCTGTTCTTTGTACACACCGCCCGTCGTTATCTAAGATGGATGTGCGGATG
AAGTTGGCTAGGCCAAAAGAATCCGTGCCACTAGATTGGATACAAGTCGTAACAAGGTTG
CAGTAGGT--GAACCTGCCGCAGGATCAATAAGCAGAGCGTTTT-GGGGTTTAATATGTA
TGTATACATTACGTTCG--AAGGATCGATTGGCTTTGGTGACGATGAAGAACGTTGCAGA
TTGCGATATTGAGTGAGAATAGCTTTATTCAGCTCGTGTTCGAATTATAGATGACATCTA
TGATAACTCCTTGGA-CTTAAGCATATCATTAGAGGAAGGAGAAGAAAA-TAACGATGA-
TTTCGA
>BERW-22
TAGGGAAGCTCGGGTCGA--T-GACAGGT-CTGTGATGCCCGTAGATGTCCCGGGCGCCA
CGCGCACTACAGTGGGAGAGGTTACGGTTAAACGGAGCTCTCTTGCGGTTGGGATTGA--
CGTTTGTAAATATGTCATGAACGCGGAATTCCTAGTAGCGTGCCGTCACTAACGGCAGGC
GAATGAGTCCCTGTTCTTTGTACACACCGCCCGTCGTTATCTAAGATGGATGTGCGGATG
AAGTTGGCTAGGCCAAAAGAATCCGTGCCACTAGATTGGATACAAGTCGTAACAAGGTTG
CAGTAGGT--GAACCTGCCGCAGGATCAATAAGCAGAGCGTA---TGGGTTTAATATGTA
TGTATACATTACGTTCG--AAGGATTGATTGGCTTTGGTGACGATGAAGAACGTTGCAGA
TTGCGATATTGAGTGAGAATAGCGTTATTCAGCTCGTGTTCGAATTATAGATGATATCTA
TGATAACTCCTTGGA-CTTAAGCATATCATTAGAGGAAGGAGAAGAAAA-TAACGATGA-
TTTCGA
>BERW-23
TAGGGAAGCTCGGGTCGAGT--AACAGGTGCTGTGATGCCCGTAGATGTCCCGGGCGCCA
CGCGCACTACAGTGGGAGAGGTTAC-GTGAAACGGAGCTCTCTTGCGGTTGGGATTGA--
CGTTTGTAAATATGTCATGAACGCGGAATTCCTAGTAGCGTGCCGTCACTAACGGCAGGC
GAATGAGTCCTTGTTCTTTGTACACACCGCCCGTCGTTATCTAAGATGGATGTGCGGATG
AAGTTGGCTAGGCCAAAAGAATCCGTGCCACTAGATTGGATACAAGTCGTAACAAGGTTG
CAGTAGGT--GAACCTGCCGCAGGATCAATAAGCAGTGCGTTTTT-GGGTTTAATATGTA
TGTATACATTACGTTCG--AAGGATCGATTGGCTTTGGTGACGATGAAGAACGTTGCAGA
TTGCGATATTGAGTGAGAATAGCGTTATTCAGCTCGTGTTCGAATTATAGATGATATCTA
TGATAACTCCTTGGA-CTTAAGCATATCATTAGAGGAAGGAGAAGAAAA-TAACGATGA-
TTTCGA
>BERW-24
TAGGGAAGCTCGGGTCGA--T-AACAGGT-CTGTGATGCCCGTAGATGTCCCGGGCGCCA
CGCGCACTACAGTGGGAGAGGTTAC-GTGAAACGGAGCTCTCTT-CGGTTGGGATTGA--
CGTTTGTAAATATGTCATGAACGCGGAATTCCTAGTAGCGTGCCGTCACTAACGGCAGGC
GAATGAGTCCCTGTTCTTTGTACACACCGCCCGTCGTTATCTAAGATGGATGTGCGGATG
AAGTTGGCTAGGCCAAAAGAATCCGTGCCACTAGATTGGATACAAGTCGTAACAAGGTTG
CAGTAGGT--GAACCTGCCGCAGGATCAATAAGCAGAGCGTTTT-GGGGTTTAATATGTA
TGTATACATTACGTTCG--AAGGATCGATTGGCTTTGGTGACGATGAAGAACGTTGCAGA
TTGCGTTATTGAGTGAGAATAGCTTTTTTCAGCTCGTGTTCGAATTATAGATGACATCTA
TGATAACTCCTTGGGACTTAAGCATATC-TTAGAGGAAGGAGAAGAAAA-TAACGATGA-
TTTCGA
>BERW-25
TAGGGAAGCTCGGGTCGA--T-AACAGGT-CTGTGATGCCCGTAGATGTCCCGGGCGCCA
CGCGCACTACAGTGGGAGAGGTTAC--TTGAACGGAGCTCTCTTGCGGTTGGGATTGA--
CGTTTGTAAATATGTCATGAACGCGGAATTCCTAGTAGCGTGCCGTCACTAACGGCAGGC
GAATGAGTCCCTGTTCTTTGTACACACCGCCCGTCGTTATCTAAGATGGATGTGCGGATG
AAGTTGGCTAGGCCAAAAGAATCCGTGCCACTAGATTGGATACAAGTCGTAACAAGGTTG
CAGTAGGT--GAACCTGCCGCAGGATCAATAAGCAGAGCGTTTT-GGGGTTTAATATGTA
TGTATACATTACGTTCG--AAGGATCGATTGGCTTTGGTTACGATGAAGAACGTTGCAGA
TTGCGATATAGAGTGAGAATAGCGTTATTCAGCTCGTGTTCGAATTATAGATGATATCTA
TGATAACTCCTTGGA-CTTAAGCATATCATTAGAGGAAGGAGAAGAAAA-TAACGATGAT
TTTCGA
>BERW-26
TAGGGAAGCTCGGGTCGA--T-AACAGGT-CTGTGATGCCCGTAGATGTCCCGGGCGCCA
CGCGCACTACAGTGGGAGAGGTTAC-GTGAAACGGAGCTCTCTTGCGGTTGGGATTGA--
CGTTTGTAAATATGTCATGAACGCGGAATTCCTAGTAGCGTGCCGTCACTAACGGCAGGC
GAATGCAGTCCTG-TCTTTGTACACACCGCCCGTCGTTATCTAAGATGGATGTGCGGATG
AAGTTGGCTAGGCCAAAAGAATCCGTGCCACTAGATTGGATACAAGTCGTAACAAGGTTG
CAGTAGGT--GAACCTGCCGCAGGATCAATAAGCAGAGCGTTTT-GGGGTTTAATATGTA
TGTATACATTACGTTCG--AAGGATCGATTGGCTTTGGTGACGATGAAGAACGTTGCAGA
TTGCGATATTGAGTGAGAATAGCGTTATTCAGCTCGTGTTCGAATTATAGATGATATCTA
TGATAACTCCTTGGA-CTTAAGCATATCATTAGAGGAAGGAGAAGAAAA-TAACGATGA-
TTTCGA
