# Supplementary material for: Genetic diversity of two Daphnia-infecting microsporidian parasites, based on sequence variation in the internal transcribed spacer region
Source: Parasit Vectors. 2016 May 20;9:293. doi: 10.1186/s13071-016-1584-4 (PMC4875737; doi:10.1186/s13071-016-1584-4)
Supplement: Additional file 3: File S2. — DNA alignment of the 32 MIC1 ITS representative sequences in FASTA format. (FASTA 23 kb) [file 13071_2016_1584_MOESM3_ESM.fasta]

>MIC1-1
ACCAGGGTATGTAACGTTGAGTG---AAGGGTATGGATGTGATCTG-T--ATTC-TGATA
GCGTTACGCGTGGTGCATGGCCGTTCTTAACACGT--GGGGTGACTTGTCTGGTTAAATC
CGATAACGCGTGAGACCCTGG--AAATTGACGATACTTGACAAGAGTAGGGAAGCTCGGG
TCGATAACAGGTCTGTGATGCCCGTAGATATTCTGGGCGCCACGCGCACTACAGTGGGAG
AGGATACGTGAAACGGAA-CTCTCTTG-CGGTTGGGATTGACG-TTTGTAAATACGTCAT
GAACGCGGAATTCCTAGTAATTTGTTGTCATTAACGACAGATGAATG-AGTCCCTGTTCT
TTGTACACACCGCCCGTCGTTATCTAAGATGAATGTGCGGATGAAGTTGGTTAGGCCAAA
A-GAATCCGTGCGATTAGATTGGATACAAGTCGTAACAAGGTTGCGGTAGGAGAACCTGC
CGCAGGATCAAT-AAAAAGATCATTGGG-TTTTT-ATAATG-TGGGT-AACACATT-GCG
TTCGAAGGATCG-ATTGG-TTTTGGTGACGATGACGATTGTTGCTGT-ATGCGA-TAATG
AGTGACAA-CAGCCTTG-TTTAACTCGTTATC-TAATTATAGAT-G-TTATCTA-TG-AT
TACCCCTT-GGACTT-AAGCATATCATT-AAA-GGGA-GGAAAA--GG-AAACAA-C-TG
TG-A--TTT---CG
>MIC1-2
ACCAGGGTATGTAACGTTGAGTG---AAGGGTATGGATGTGATCTG-T--ATTC-TGATA
GCGTTACGCGTGGTGCATGGCCGTTCTTAACACGT--GGGGTGACTTGTCTGGTTAAATC
CGATAACGCGTGAGACCCTGG--AAATTGACGATACTTGACAAGAGTAGGGAAGCTCGGG
TCGATAACAGGTCTGTGATGCCCGTAGTTATTCTGGGCGCCACGCGCATTACAGTGGGAG
AGGATACGTGAAACGGAA-CTCTCTTG-CGGTTGGGATTGACG-TTTGTAAATACGTCAT
GAACGCGGAATTCCTAGTAATTTGTTGTCATTAACGACAGATGAATG-AGTCCCTGTTCT
TTGTACACACCGCCCGTCGTTATCTAAGATGAATGTGCGGATGAAGTTGGTTAGGCCAAA
A-GAATCCGTGCGATTAGATTGGATACAAGTCGTAACAAGGTTGCGGTAGGAGAACCTGC
CGCAGGATCAAT-AAAAAGATCATTGGG-TTTTT-ATAATG-TGGGT-AACACATT-GCG
TTCGAAGGATCG-ATTGG-TTTTGGTGACGATGACGATTGTTGCTGT-ATGCGA-TAATG
AGTGACAA-CAGCCTTG-TTTAACTCGTTATC-TAATTATAGAT-G-CCATCTA-TG-AT
TACCCCTT-GGACTT-AAGCATATCATT-AAAGGGGA-GGAAAA--GG-AAACAA-C-TG
TG-A--TTT---CG
>MIC1-3
ACCAGGGTATGTAACGTTGAGTG---AAGGGTATGGATGTGATCTG-T--ATTC-TGATA
GCGTTACGCGTGGTGCATGGCCGTTCTTAACACGT--GGGGTGACTTGTCTGGTTAAATC
CGATAACGCGTGAGACCCTGG--AAATTGACGATACTTGACAAGAGTAGGGAAGCTCGGG
TCGATAACAGGTCTGTGATGCCCGTAGATATTCTGGGCGCCACGCGCACTACAGTGGGAG
AGGATACGTGAAACGGAA-CTCTCTTG-CGGTTGGGATTAACGTTTTGTAAATACGTCAT
GAACGCGGAATTCCTAGTAATTTGTTGTCATTAACGACAGATGAATG-AGTCCCTGTTCT
TTGTACACACCGCCCGTCGTTATCTAAGATGAATGTGCGGATGAAGTTGGTTAGGCCAAA
A-GAATCCGTGCGATTAGATTGGATACAAGTCGTAACAAGGTTGCGGTAGGAGAACCTGC
CGCAGGATCAAT-AAAAAGATCATTGGG-TTTTT-ATAATG-TGGGT-AACACATT-GCG
TTCGAAGTATCG-ATTGG-TTTTGGTGACGATGACGATTGTTGCTGT-ATGCGA-TAATG
AGTGACAA-CAGCCTTG-TTTAACTCGTTATC-TAATTATAGAT-G-CCATCTA-TG-AT
TACCCCTT-GGACTT-AAGCATATCATT-AAA-GGGA-GGAAAA--GG-AAACAA-C-TG
TG-A--TTT---CG
>MIC1-4
ACCAGGGTATGTAACGTTGAGTG---AAGGGTATGGATGTGATCTG-T--ATTC-TGATA
GCGTTACGCGTGGTGCATGGCCGTTCTTAACACGT--GGGGTGACTTGTCTGGTTAAATC
CGATAACGCGTGAGACCCTGG--AAATTGACGATACTTGACAAGAGTAGGGAAGCTCGGG
TCGATAACAGGTCTGTGATGCCCGTAGATATTCTGGGCGCCACGCGCATTACAGTGGGAG
AGGATACGTAAAACGGAA-CTTTCTTG-CGGTTGGGATTGACG-TTTGTAAATACGTCAT
GAACGCGGAATTCCTAGTAATTTGTTGTCATTAACGACAGATGAATG-AGTCCCTGTTCT
TTGTACACACCGCCCGTCGTTATCTAAGATGAATGTGCGGATGAAGTTGGTTAGGCCAAA
A-GAATCCGTCCGATTAGATTGGATACAAGTCGTAACAAGGTTGCGGTAGGAGAACCTGC
CGCAGGATCAAT-AAAAAGATCATTGGG-TTTTT-ATAATG-TGGGT-AACACATT-GCG
TTCGAAGGATCG-ATTGG-TTTTGGTGACGATGACGATTGTTGCTGT-ATGCGA-TAATG
AGTGACAA-CAGCCTTG-TTTAACTCGTTATC-TAATTATAGAT-G-TTATCTA-TG-AT
TACCCCTT-GGACTT-AAGCATATCATT-AAAGGGGA-GGAAAA--GA-AAACAA-C-TG
TG-A--TTT---CG
>MIC1-5
ACCAGGGTATGTAACGTTGAGTG---AAGGGTATGGATGTGATCTG-T--ATTC-TGATA
GCGTTACGCGTGGTGCATGGCCGTTCTTAACACGT--GGGGTGACTTGTCTGGTTAAATC
CGATAACGCGTGAGACCCTGG--AAATTGACGATACTTGACAAGAGTAGGGAAGCTCGGG
TCGATAACAGGTCTGTGATGCCCGTAGTTATTCTGGGCGCCACGCGCACTACAGTGGGAG
AGGATACGTAAAACGGAA-CTTTCTTG-CGGTTGGGATTGACG-TTTGTAAATACGTCAT
GAACGCGGAATTCCTAGTAATTTGTTGTCATTAACGACAGATGAATG-AGTCCCTGTTCT
TTGTACACACCGCCCGTCGTTATCTAAGATGAATGTGCGGATGAAGTTGGTTAGGCCAAA
A-GAATCCGTGCGATTAGATTGGATACAAGTCGTAACAAGGTTGCGGTAGGAGAACCTGC
CGCAGGATCAAT-AAAAAGATCATTGGG-TTTTT-ATAATG-TGGGT-AACACATT-GCG
TTCGAAGGATCG-ATTGG-TTTTGGTGACGATGAAGATTGTTGCTGT-ATGCGA-TAATG
AGTGACAA-CAGCCTTG-TTTAACTCGTTATC-TAATTATAGAT-G-TTATCTA-TG-AT
TACCCCTT-GGACTT-AAGCATATCATT-AAA-GAGA-GGAAAA--GG-AAACAA-C-AG
TG-A--TTT---CG
>MIC1-6
ACCAGGGTATGTAACGTTGAGTG---AAGGGTATGGATGTGATCTG-T--ATTC-TGATA
GCGTTACGCGTGGTGCATGGCCGTTCTTAACACGT--GGGGTGACTTGTCTGGTTAAATC
CGATAACGCGTGAGACCCTGG--AAATTGACGATACTTGACAAGAGTAGGGAAGCTCGGG
TCGATAACAGGTCTGTGATGCCCGTAGATATTCTGGGCGCCACGCGCATTACAGTGGGAG
AGGATACGTAAAACGGAA-CTTTCTTG-CGGTTGGGATTGACG-TTTGTAAATACGTCAT
GAACGCGGAATTCCTAGTAATTTGTTGTCATTAACGACAGATGAATG-AGTCCCTGTTCT
TTGTACACACCGCCCGTCGTTATCTAAGATGAATGTGCGGATGAAGTTGGTTAGGCCAAA
A-GAATCCGTGCGATTAGATTGGATACAAGTCGTAACAAGGTTGCGGTAGGAGAACCTGC
CGCAGGATCAAT-AAAAAGATCATTGGG-TTTTT-ATAATG-TGGGT-AACACATT-GCG
TTCGAAGGATCG-ATTGG-TTTCGGTGACGATGACGATTGTTGCTGT-ATGCGA-TAATG
AGTGACAA-CAGCCTTG-TTTAACTCGTTATC-TAATTATAGAT-G-CCATCTA-TG-AT
TACCCCTT-GGACTT-AAGCATATCATT-AAAGGGGA-GGAAAA--GG-AAACAA-C-TG
TG-A--CTT---CG
>MIC1-7
ACCAGGGTATGTAACGTTGAGTG---AAGGGTATGGATGTGATCTG-T--ATTC-TGATA
GCGTTACGCGTGGTGCATGGCCGTTCTTAACACGT--GGGGTGACTTGTCTGGTTAAATC
CGATAACGCGTGAGACCCTGG--AAATTGACGATACTTGACAAGAGTAGGGAAGCTCGGG
TCGATGACAGGTCTGTGATGCCCGTAGATATTCTGGGCGCCACGCGCACTACAGTGGGAG
AGGATACGTGAAACGGAA-CTCTCTTG-CGGTTGGGATTGACG-TTTGTAAATACGTCAT
GAACGCGGAATTCCTAGTAATTTGTTGTCATTAACGATAGATGAATG-AGTCCCTGTTCT
TTGTACACACCGCCCGTCGTTATCTAAGATGAATGTGCGGATGAAGTTGGTTAGGCCAAA
A-GAATCCGTGCGATTAGATTGGATACAAGTCGTAACAAGGTTGCGGTAGGAGAACCTGC
CGCAGGATCAAT-AAAAAGATCATTGGG-TTTTT-ATAATG-TGGGT-AACACATT-GCG
TTCGAAGGATCG-ATTGG-TTTTGGTGACGATGACGATTGTTGCTGT-ATGCGA-TAATG
AGTGACAA-CAGCCTTG-TTTAACTCGTTATC-TAATTATAGAT-G-CCATCTA-TG-AT
TACCCCTT-GGACTT-AAGCATATCATT-AAA-GAGA-GGAAAA--GG-AAACAA-C-AG
TG-A--TTT---CG
>MIC1-8
ACCAGGGTATGTAACGTTGAGTG---AAGGGTATGGATGTGATCTG-T--ATTC-TGATA
GCGTTACGCGTGGTGCATGGCCGTTCTTAACACGT--GGGGTGACTTGTCTGGTTAAATC
CGATAACGCGTGAGACCCTGG--AAATTGACGATACTTGACAAGAGTAGGGAAGCTCGGG
TCGATAACAGGTCTGTGATGCCCGTAGATATTCTGGGCGCCACGCGCACTACAGTGGGAG
AGGATACGTGAAACGGAA-CTCTCTTG-CGGTTGGGATTGACG-TTTGTAAATACGTCAT
GAACGCGGAATTCCTAGTAATTTGTTGTCATTAACGACAGATGAATG-AGTCCCTGTTCT
TTGTACACACCGCCCGTCGTTATCTAAGATGAATGTGCGGATGAAGTTGGTTAGGCCAAA
A-GAATCCGTGCGATTAGATTGGATACAAGTCGTAACAAGGTTGCGGTAGGAGAACCTGC
CGCAGGATCAAT-AAAAAGATCATTGGG-TTTTT-ATAATG-TGGGT-AACACATT-GCG
TTCGAAGGATCG-ATTGG-TTTTGGTGACGATGACGATTGTTGCTGT-ATGCGA-TAATG
AGTGACAA-CAGCCTTG-TTTAACTCGTTATC-TAATTATAGAT-G-CCATCTA-TG-AT
TACCCCTT-GGACTT-AAG-ATATCATT-AAA-GGGA-GGAAAA--GG--AACAA-C-TG
TGAA--TTT---CG
>MIC1-9
ACCAGGGTATGTAACGTTGAGCG---AAGGGTATGGATGTGATCTG-T--ATTC-TGATA
GCGTTACGCGTGGTGCATGGCCGTTCTTAACACGT--GGGGTGACTTGTCTGGTTAAATC
CGATAACGCGTGAGACCCTGG--AAATTGACGATACTTGACAAGAGTAGGGAAGCTCGGG
TCGATAACAGGTCTGTGATGCCCGTAGATATTCTGGGCGCCACGCGCACTACAGTGGGAG
AGGA-ACGTGAAACGGAA-CTCTCTTG-CGGTTGGGATTGACG-TTTGTAAATACGTCAT
GAACGCGGAATTCCTAGTAATTTGTTGTCATTAACGACAGATGAATG-AGTCCCTGTTCT
TTGTACACACCGCCCGTCGTTATCTAAGATGAATGTGCGGATGAAGTTGGTTAGGCCAAA
A-GAATCCGTGCGATTAGATTGGATACAAGTCGTAACAAGGTTGCGGTAGGAGAACCTGC
CGCAGGATCAAT-AAAAAGATCATTGGG-TTTTT-ATAATG-TGGGT-AACACATT-GCG
TTCGAAGGATCG-ATTGG-TTTTGGTGACGATGACGATTGTTGCTGT-ATGCGA-TAATG
AGTGATAA-CAGCCTTG-TTTAACTCGTTATC-TAATTATAGAT-G-CCATCTA-TG-AT
TACCCCTTGGGACTT-AAGCATATCATT-AAAGGGGA-GGAAAA--GG-AAACAA-C-TG
TG-AT-TTT---CG
>MIC1-10
ACCAGGGTATGTAACGTTGAGTG--TAAGGGTATGGATGTGATCTG-CTGATTC-TGATA
GCGTTACGCGTGGTGCATGGCCGTTCTTAACACGTC-GGGGTGACTTGTCTGGTTAAATC
CGATAACGCGTGAGACCCTGG--AAATTGACGATACTTGACAAGAGTAGGGAAGCTCGGG
TCGATAACAGGTCTGTGATGCCCGTAGATATTCTGGGCGCCACGCGCACTACAGTGGGAG
AGGATACGTGAAACGGAA-CTCTCTTG-CGGTTGGGATTGACG-TTTGTAAATACGTCAT
GAACGCGGAATTCCTAGTAATTTGTTGTCATTAACGACAGATGAATG-AGTCCCTGTTCT
TTGTACACACCGCCCGTCGTTATCTAAGATGAATGTGCGGATGAAGTTGGTTAGGCCAAA
A-GAATCCGTGCGATTAGATTGGATACAAGTCGTAACAAGGTTGCGGTAGGAGAACCTGC
CGCAGGATCAAT-AAAAAGATCATTGGG-TTTTT-ATAATG-TGGGT-AACACATT-GCG
TTCGAAGGATCG-ATTGG-TTTTGGTGACGATGACGATTGTTGCTGT-ATGCGA-TAATG
AGTGACAA-CAGCCTTG-TTTAACTCGTTATC-TAATTATAGAT-G-TTATCTA-TG-AT
TACCCCTT-GGACTT-AAGCATATCATT-AAA-GGGA-GGAAAA--GG-AAACAA-C-TG
TG-A--TTT---CG
>MIC1-11
ACCAGGGTATGTAACGTTGAGTG---AAGGGTATGGATGTGATCTG-T--ATTC-TGATA
GCGTTACGCGTGGTGCATGGCCGTTCTTAACACGT--GGGGTGACTTGTCTGGTTAAATC
CGATAACGCGTGAGACCCTGG--AAATTGACGATACTTGACAAGAGTAGGGAAGCTCGGG
TCGATAACAGGTCTGTGATGCCCGTAGATATTCTGGGCGCCACGCGCACTACAGTGGGAG
AGGATACGTGAAACGGAA-CTCTCTTG-CGGTTGGGATTGACG-TTTGTAAATACGTCAT
GAACGCGGAATTCCTAGTAATTTGTTGTCATTAACGACAGATGAATG-AGTCCCTGTTCT
TTGTACACACCGCCCGTCGTTATCTAAGATGAATGTGCGGATGAAGTTGGTTAGGCCAAA
A-GAATCCGTGCGATTAGATTGGATACAAGTCGTAACAAGGTTGCGGTAGGAGAACCTGC
CGCAGGATCAAT-AAAAAGATCATTGGG-TTTTT-ATAATG-TGGGT-AACACATT-GCG
TTCGAAGGATCG-ATTGG-TTTTGGTGACGATGACGATTGTTGCTGT-ATGCGA-TAATG
AATGATAA-CAGTCTTG-TTTAACTCGTTATC-TAATTATAGAT-G-TGATCTA-TG-AT
TACCCCTTGGGACTT-AAGCATATCATT-AAA-GGGA-GGAAAA--GG-AAACAA-C-AG
TG-A--TTT---CG
>MIC1-12
ACCAGGGTATGTAACGTTGAGTG---AAGGGTATGGATGTGATCTG-T--ATTC-TGATA
GCGTTACGCGTGGTGCATGGCCGTTCTTAACACGT--GGGGTGACTTGTCTGGTTAAATC
CGATAACGCGTGAGACCCTGG--AAATTGACGATACTTGACAAGAGTAGGGAAGCTCGGG
TCGATAACAGGTCTGTGATGCCCGTAGATATTCTGGGCGCCACGCGCACTACAGTGGGAG
AGGATACGTGAAACGGAA-CTCTCTTG-CGGTTGGGATTGACG-TTTGTAAATACGTCAT
GAACGCGGAATTCCTAGTAATTTGTTGTCATTAACGACAGATGAATG-AGTCCCTGTTCT
TTGTACACACCGCCCGTCGTTATCTAAGATGAATGTGCGGATGAAGTTGGTTAGGCCAAA
A-GAATCCGTGCGATTAGATTGGATACAAGTCGTAACAAGGTTGCGGTAGGAGAACCTGC
CGCAGGATCAAT-AAAAAGATCATTGGG-TTTTT-ATAATG-TGGGT-AACACATT-GCG
TTCGAAGGATCG-ATTGG-TTTTGGTGACGATGACGATTGTTGCTGT-ATGCGA-TAATG
AGTGACAA-CAGCCTTG-TTTAACTCGTTATC-TAATTATAGAT-G-CCATCTA-TG-AT
TACCCCTT-GGACTT-AAGCATAC--TT-AAA-GGGA-GGAAAA--GG--AACAA-C-TG
TG-A--TTT---CG
>MIC1-13
ACCAGGGTATGTAACGTTGAGTG---AAGGGTATGGATGTGATCTG-T--ATTC-TGATA
GCGTTACGCGTGGTGCATGGCCGTTCTTAACACGT--GGGGTGACTTGTCTGGTTAAATC
CGATAACGCGTGAGACCCTGG--AAATTGACGATACTTGACAAGAGTAGGGAAGCTCGGG
TCGATAACAGGTCTGTGATGCCCGTAGATATTCTGGGCGCCACGCGCACTACAGTGGGAG
AGGATACGTGAAACGGAA-CTCTCTTG-CGGTTGGGATTGACG-TTTGTAAATACGTCAT
GAACGCGGAATTCCTAGTAATTTGTTGTCATTAACGACAGATGAATG-AGTCCCTGTTCT
TTGTACACACCGCCCGTCGTTATCTAAGATGAATGTGCGGATGAAGTTGGTTAGGCCAAA
A-GAATTCGTGCGATTAGATTGGATACAAGTCGTAACAAGGTTGCGGTAGGAGAACCTGC
CGCAGGATCAAT-AAAAAGATCATTGGG-TTTTT-ATAATG-TGGGT-AACACATT-GCG
TTCGAAGGATCG-ATTGG-TTTTGGTGACGATGACGATTGTTGCTGT-ATGCGA-TAATG
AGTGAGAA-CAGCCTTG-TTTAACTCGTTATC-TAATTATAGAT-G-CCATCTA-TG-AT
TACCCCTTGGGACTT-AAGCATATCATT-AAA-GGGA-GGAAAA--GG-AAACAA-C-TG
TG-AT-TTT---CG
>MIC1-14
ACCAGGGTATGTAACGTTGAGTG---AAGGGTATGGATGTGATCTG-T--ATTC-TGATA
GCGTTACGCGTGGTGCATGGCCGTTCTTAACACGT--GGGGTGACTTGTCTGGTTAAATC
CGATAACGCGTGAGACCCTGG--AAATTGACGATACTTGACAAGAGTAGGGAAGCTCGGG
TCGATAACAGGTCTGTGATGCCCGTAGATATTCTGGGCGCCACGCGCACTACAGTGGGAG
AGGATACGTGAAACGGAA-CTCTCTTG-CGGTTGGGATTGACG-TTTGTAAATACGTCAT
GAACGCGGAATTCCTAGTAATTTGTTGTCATTAACGACAGATGAATG-AGTCCCTGTTCT
TTGTACACACCGCCCGTCGTTATCTAAGATGAATGTGCGGATGAAGTTGGTTAGGCCAAA
A-GAATCCGTGCGATTAGATTGGATACAAGTCGTAACAAGGTTGCGGTAGGAGAACCTGC
CGCAGGATCAAT-AAAAAGATCATTGGG-TTTTT-ATAATG-TGGGT-AACACATT-GCG
TTCGAAGGATCG-ATTGG-TTTTGGTGACGATGACGATTGTTGCTGT-ATGCGA-TAATG
AGTGACAA-CAGCCTTG-TTTAACTCGTTATC-TAATTATAGAT-G-CCATCTA-TG-AT
TACCCCTT-GGACTT-AAGCATATCATT-AAA-GGGA-GGAAAA--GG-AACAAT-C-TG
TG-A--ATT--TCG
>MIC1-15
ACCAGGGTATGTAACGTTGAGTG---AAGGGTATGGATGTGATCTG-T--ATTC-TGATA
GCGTTACGCGTGGTGCATGGCCGTTCTTAACACGT--GGGGTGACTTGTCTGGTTAAATC
CGATAACGCGTGAGACCCTGG--AAATTGACGATACTTGACAAGAGTAGGGAAGCTCGGG
TCGATAACAGGTCTGTGATGCCCGTAGATATTCTGGGCGCCACGCGCACTACAGTGGGAG
AGGATACGTGAAACGGAA-CTCTCTTG-CGGTTGGGATTGACG-TTTGTAAATACGTCAT
GAACGCGGAATTCCTAGTAATTTGTTGTCATTAACGACAGATGAATG-AGTCCCTGTTCT
TTGTACACACCGCCCGTCGTTATCTAAGATGAATGTGCGGATGAAGTTGGTTAGGCAAAA
A-GAATCCGTGCGATTAGATTGGATACAAGTCGTAACAAGGTTGCGGTAGGAGAACCTGC
CGCAGGATCAAT-AAAAAGATCATTGGG-TTTTT-ATAATG-TGGGT-AACACATT-GCG
TTTGAAGGATCG-ATTGG-TTTTGGTGACGATGACGATTGTTGCTGT-ATGCGA-TAATG
AGTGATAA-CAGCCTTG-TTTAACTCGTTATC-TAATTATAGAT-G-CCATCTA-TG-AT
TACCCCTT-GGACTT-AAGCATATCATT-AAA-GGGA-GGAAAA--GG-AAACAA-C-TG
TG-A--TTT---CG
>MIC1-16
ACCAGGGTATGTAACGTTGAGTG---AAGGGTATGGATGTGATCTG-T--ATTC-TGATA
GCGTTACGCGTGGTGCATGGCCGTTCTTAACACGT--GGGGTGACTTGTCTGGTTAAATC
CGATAACGCGTGAGACCCTGG--AAATTGACGATACTTGACAAGAGTAGGGAAGCTCGGG
TCGATAACAGGTCTGTGATGCCCGTAGATATTCTGGGCGCCACGCGCACTACAGTGGGAG
AGGATACGTGAAACGGAA-CTCTCTTG-CGGTTGGGATTGACG-TTTGTAAATACGTCAT
GAACGCGGAATTCCTAGTAATTTGTTGTCATTAACGACAGATGAATG-AGTCCCTGTTCT
TTGTACACACCGCCCGTCGTTATCTAAGATGAATGTGCGGATGAAGTTGGTTAGGCCAAA
A-GAATCCGTGCGATTAGATTGGATACAAGTCGTAACAAGGTTGCGGTAGGAGAACCTGC
CGCAGGATCAAT-AAAAAGATCATTGGG-TTTTT-ATAATG-TGGGT-AACACATT-GCG
TTCGAAGGATCG-ATTGG-TTTTGGTGACGATGACGATTGTTGCTGT-ATGCGA-TAATG
AGTGACAA-CAGCCTTG-TTTAACTCGTTATC-TAATTATAGAT-G-TTATCTA-TG-AT
TACCCCTT--GACTT-AAGCATAC--TT-AAA-GGGA-GGAAAA---G-GAACAA-C-TG
TGAA--TTT---CG
>MIC1-17
ACCAGGGTATGTAACGTTGAGTG---AAGGGTATGGATGTGATCTG-T--ATTC-TGATA
GCGTTACGCGTGGTGCATGGCCGTTCTTAACACGT--GGGGTGACTTGTCTGGTTAAATC
CGATAACGCGTGAGACCCTGG--AAATTGACGATACTTGACAAGAGTAGGGAAGCTCGGG
TCGATAACAGGTCTGTGATGCCCGTAGATATTCTGGGCGCCACGCGCACTACAGTGGGAG
AGGATACGTGAAACGGAA-CTCTCTTG-CGGTTGGGATTGACG-TTTGTAAATACGTCAT
GAACGCGGAATTCCTAGTAATTTGTTGTCATTAACGATAGATGAATG-AGTCCCTGTTCT
TTGTACACACCGCCCGTCGTTATCTAAGATGAATGTGCGGATGAAGTTGGTTAGGCCAAA
A-GAATCCGTGCGATTAGATTGGATACAAGTCGTAACAAGGTTGCGGTAGGAGAACCTGC
CGCAGGATCAAT-AAAAAGATCATTGGG-TTTTT-ATAATG-TGGGT-AACACATT-GCG
TTCGAAGGATCG-ATTGG-TTTTGGTGACGATGACGATTGTTGCTGT-ATGCGA-TAATG
AGTGACAA-CAGCCTTG-TTTAACTCGTTATC-TAATTATAGAT-G-CCATCTA-TG-AT
TACCCCTT-GGACTT-AAGCATATCATT-AAA-GGGA--GGAAA--AG-GAACAA-C-TG
TGAA--TTT---CG
>MIC1-18
ACCAGGGTATGTAACGTTGAGTG---AAGGGTATGGATGTGATCTG-T--ATTC-TGATA
GCGTTACGCGTGGTGCATGGCCGTTCTTAACACGT--GGGGTGACTTGTCTGGTTAAATC
CGATAATGCGTGAGACCCTGG--AAATTGACGATACTTGACAAGAGTAGGGAAGCTTGGG
TCGATAACAGGTCTGTGATGCCCGTAGATATTCTGGGCGCCACGCGCACTACAGTGGGAG
AGGATACGTGAAACGGAA-CTCTCTTG-CGGTTGGGATTGACG-TTTGTAAATACGTCAT
GAACGCGGAATTCCTAGTAATTTGTTGTCATTAACGACAGATGACTG-AGT-CTTGTTCT
TTGTACACACCGCCCGTCGTTATCTAAGATGAATGTGCGGATGAAGTTGGTTAGGCTAAA
A-GAATCCGTGCGATTAGATTGGATACAAGTCGTAACAAGGTTGCGGTAGGAGAACCTGC
CGCAGGATCAAT-AAAAAGATCATTTGG-TTTTT-ATAATG-TGGGT-AACACATT-GCG
TTCGAAGGATCG-ATTGG-TTTTGGTGACGATGATGATTGTTGCTGT-ATGCGA-TAATG
AGTGACAA-CAGCCTTG-TTTTACTCGTTATC-TAATTATAGAT-G-TTATTTA-TG-AT
TACCCCTT-GGACTT-AAGCATATCATT-AAA-GGGA-GGAAAA--GG-AAACAA-C-TG
TG-A--TTT---CG
>MIC1-19
ACCAGGGTATGTAACGTTGAGTG---AAGGGTATGGATGTGATCTG-T--ATTC-TGATA
GCGTTACGCGTGGTGCATGGCCGTTCTTAACACGT--GGGGTGACTTGTCTGGTTAAATC
CGATAACGCGTGAGACCCTGG--AAATTGACGATACTTGACAAGAGTAGGGAAGCTCGGG
TCGATAACAGGTCTGTGATGCCCGTAGATATTCTGGGCGCCACGCGCACTACAGTGGGAG
AGGATACGTGAAACGGAA-CTCTCTTG-CGGTTGGGATTGACG-TTTGTAAATACGTCAT
GAACGCGGAATTCCTAGTAATTTGTTGTCATTAACGACAGATGAATG-AGTCCCTGTTCT
TTGTACACACCGCCCGTCGTTATCTAAGATGAATGTGCGGATGAAGTTGGTTAGGCCAAA
A-GAATTCGTGCGATTAGATTGGATACAAGTCGTAACAAGGTTGCGGTAGGAGAACCTGC
CGCAGGATCAAT-AAAAAGATCATTGGG-TTTTT-ATAATG-TGGGT-AACACATT-GCG
TTCGAAGGATCG-ATTGGTTTTTGGTGACGATGACGATTGTTGCTGT-ATGCGA-TAATG
AGTGAGAA-CAGCCTTG-TTTAACTCGTTATC-TAATTATAGAT-G-CCATCTA-TG-AT
TACCCCTTGGGACTT-AAGCATATCATTAAAAGGGGA-GGAAAA-GGA-AAACAA-C-TG
TG-A-TTTT---CG
>MIC1-20
ACCAGGGTATGTAACGTTGAGTG---AAGGGTATGGATGTGATCTG-T--ATTC-TGATA
GCGTTACGCGTGGTGCATGGCCGTTCTTAACACGT--GGGGTGACTTGTCTGGTTAAATC
CGATAACGCGTGAGACCCTGG--AAATTGACGATACTTGACAAGAGTAGGGAAGCTCGGG
TCGATAACAGGTCTGTGATGCCCGTAGATATTCTGGGCGCCACGCGCACTACAGTGGGAG
AGGATACGTGAAACGGAA-CTCTCTCG-CGGTTGGGATTGACG-TTTGTAAATACGTCAT
GAACGCGGAATTCCTAGTAATTTGTTGTCATTATCGACAGATGAATG-AGTCCCTGTTCT
TTGTACACACCGCCCGTCGTTATCTAAGATGAATGTGCGGATGAAGTTGGTTAGGCCAAA
A-GAATCCGTGCGATTAGATTGGATACAAGTCGTAACAAGGTTGCGGTAGGAAAACCTGC
CGCAGGATCAAT-AAAAAGATCATTGGG-TTTTT-ATAATG-TGGGT-AACACATT-GCG
TTCGAAGGATCG-ATTGG-TTTTGGTGACGATGACGATTGTTGCTGT-ATGCGA-TAATG
AGTGACGA-CAGCCTTG-TTTAACTCGTTATC-TAATTATAGAT-G-CCATCTA-TG-AT
TACCCCTT-GGACTT-AAGCATATCATT-AAA-GGGA-GGAAAA--GG-AAACAA-C-TG
TG-A--TTT---CG
>MIC1-21
ACCAGGGTATGTAACGTTGAGTG---AAGGGTATGGATGTGATCTG-T--ATTC-TGATA
GCGTTACGCGTGGTGCATGGCCGTTCTTAACACGT--GGGGTGACTTGTCTGGTTAAATC
CGATAACGCGTGAGACCCTGG--AAATTGACGATACTTGACAAGAGTAGGGAAGCTCGGG
TCGATAACAGGTCTGTGATGCCCGTAGATATTCTGGGCGCCACGCGCACTACAGTGGGAG
AGGATACGTGAAACGGAA-CTCTCTTG-CGGTTGGGATTGACG-TTTGTAAATACGTCAT
GAACGCGGAATTCCTAGTAATTTGTTGTCATTAACGACAGATGAATG-AGTCCCTGTTCT
TTGTACACACCGCCCGTCGTTATCTAAGATGAATGTGCGGATGAAGTTGGTTAGGCCAAA
A-GAATCCGTGCGATTAGATTGGATACAAGTCGTAACAAGGTTGCGGTAGGAGAACCTGC
CGCAGGATCAAT-AAAAAGATCATTGGG-TTTTT-ATAATG-TGGGT-AACACATT-GCG
TTCGAAGGATCG-ATTGG-TTTTGGTGACGATGACGATTGTTGCTGT-ATGCGA-TAATG
AGTGACAA-CAGCCTAG-TTTAACTCGTTATC-TAATTATAGAT-G-TGATCTA-TG-AT
TACCCCTT-GGACTT-AAGCATATCATT-AAA-GGGA-GGAAAG--G--AAACAC---AG
TG-A--TTT---CG
>MIC1-22
ACCAGGGTATGTAACGTTGAGTG---AAGGGTATGGATGTGATCTG-T--ATTC-TGATA
GCGTTACGCGTGGTGCATGGCCGTTCTTAACACGT--GGGGTGACTTGTCTGGTTAAATC
CGATAACGCGTGAGACCCTGC--AAATTGACGATACTTGACAAGAGTAGGGAAGCTCGGG
TTGATAACAGGTCTGTTATGCCCGTAGATATTCTGGGCGCCACGCGCACTACAGTGGGAG
AGGATACGTGAAACGGAA-CTCTCTTG-CGGTTGGGATTGACG-TTTGTAAATACGTCAT
GAACGCGGAATTCCTAGTAATTTGTTGTCATTAACGACAGATGAATG-AGTCCCTGTTCT
TTGTACACACCGCCCGTCGTTATCTAAGATGAATGTGCGGATGAAGTTGGTTAGGCCAAA
A-GAACCCGTGCGATTAGATTGGATACAAGTCGTAACAAGGTTGCGGTAGGAGAACCTGC
CGCAGGATCAAT-AAAAAGATCATTGGG-TTTTT-ATAATG-TGGGT-AACACATT-GCG
TTCGAAGGATCG-ATTGG-TTTTGGTGACGATGACGATTGTTGCTGT-ATGCGA-TAATG
AGTGACAA-CAGCCTTG-TTAAACTCGTTATC-TAATTATAGAT-G-TTATCTA-TG-AT
TACCCCTT-GGACTT-AAGCATATCATT-AAA-GGGA-GGAAAA--GG-AAACAA-C-AG
TG-A--TTT---CG
>MIC1-23
ACCAGGGTATGTAACGTTGAGTG---AAGGGTATGGATGTGATCTG-T--ATTC-TGATA
GCGTTACGCGTGGTGCATGGCCGTTCTTAACACGT--GGGGTGACTTGTCTGGTTAAATC
CGATAACGCGTGAGACCCTGG--AAATTGACGATACTTGACAAGAGTAGGGAAGCTCGGG
TCGATAACAGGTCTGTGATGCCCGTAGATATTCTGGGCGCCACGCGCACTACAGTGGGAG
AGGATACGTGAAACGGAA-CTCTCTTG-CGGTTGGGATTGACG-TTTGTAAATACGCTAT
GAACGCGGAATTCCTAGTAATTTGTTGTCATTAACGACAGATGAATG-AGTCCCTGTTCT
TTGTACACACCGCCCGTCGTTATCTAAGATGAATGTGCGGATGAAGTTGGTTAGGCCAAA
A-GAATTCGTGCGATTAGATTGGATACAAGTCGTAACAAGGTTGCGGTAGGAGAACCTGC
CGCAGGATCAAT-AAAAAGATCATTGGG-TTTTT-ATAATG-TGGGT-AACACATT-GCG
TTCGAAGGATCG-ATTGG-TTTTGGTGACGATGACGATTGTTGCTGT-ATGCGA-TAATG
AGTGACAA-CAGCCTTG-TTTAACTCGTTATC-TAATTATAGAT-G-CCATCTA-TG-AT
TACCCCTT-GGACTT-AAGCATATCATT-AAA-GGGA-GGAAAA--GG-AAACAA-C-TG
TG-A--TTT---CG
>MIC1-24
ACCAG-GTATGTAACGTTGAGCG---AAGGGTATGGATGTGATCTG-T--ATTC-TGATA
GCGTTACGCGTGGTGCATGGCCGTTCTTAACACGT--GGGGTGACTTGTCTGGTTAAATC
CGATAACGCGTGAGACCCTGG--AAATTGACGATACTTGACAAGAGTAGGGAAGCTCTGG
TCGATAACAGGTCTGTGATGCCCGTAGATATTCTGGGCGCCACGCGCACTACAGTGGGAG
AGGA-ACGTGAAACGGAA-CTCTCTTG-CGGTTGGGATTGACG-TTTGTAAATACGTCAT
GAACGCGGAATTCCTAGTAATTTGTTGTCATTAACGACAGATGAATG-AGTCCCTGTTCT
TTGTACACACCGCCCGTCGTTATCTAAGATGAATGTGCGGATGAAGTTGGTTAGGCCAAA
A-GAATCCGTGCGATTAGATTGGATACAAGTCGTAACAAGGTTTCGGTAGGAGAACCTGC
CGCAGGATCAAT-AAAAAGATCATTGGG-TTTTT-ATAATG-TGGGT-AACACATT-GCG
TTCGAAGGATCG-ATTGG-TTTTGGTGACGATGACGATTGTTGCTGT-ATGCGA-TAATG
AGTGATAA-CAGCCTTG-TTTAACTCGTTATC-TAATTATAGAT-G-CCATCTA-TG-AT
TACCCCTT-GGACTT-AAGCATATCATT-AAA-GGGA-GGAAAA--GG-AAACAA-C-TG
TG-A--TTT---CG
>MIC1-25
ACCAGGGTATGTAACGTTGAGTG---AAGGGTATGGATGTGATCTG-T--ATTC-TGATA
GCGTTACGCGTGGTGCATGGCCGTTCTTAACACGT--GGGGTGACTTGTCTGGTTAAATC
CGATAACGCGTGAGACCCTGG--AAATTGACGATACTTGACAAGAGTAGGGAAGCTCGGG
TCGATGACAGGTCTGTGATGCCCGTAGATATTCTGGGCGCCACGCGCACTACAGTGGGAG
AGGATACGTGAAACGGAA-CTCTCTTG-CGGTTGGGATTGACG-TTTGTAAATACGTCAT
GAACGCGGAATTCCTAGTAATTTGTTGTCATTAACGACAGATGAATG-AGTCCCTGTTCT
TTGTACACACCGCCCGTCGTTATCTAAGATGAATGTGCGGATGAAGTTGGTTAGGCCAAA
A-GAATCCGTGCGATTAGATTGGATACAAGTCGTAACAAGGTTGCGGTAGGAGAACCTGC
CGCAGGATCAAT-AAAAAGATCATTGGG-TTTTT-ATAATG-TGGGT-AACACATT-GCG
TTCGAAGGATCG-ATTGG-TTTTGGTGACGATGACGATTGTTGCTGT-ATGCGA-TAATG
AGTGACAA-CAGCCTTG-TTTAACTCGTTATC-TAATTATAGAT-G-CCATCTA-TG-AT
TACCCCTT-GGACTT-AAGCATATCATTTAAAAGAGA-GGAAAA--GGAAATCAA-CCAG
TG-A--TTTTGACG
>MIC1-26
ACCAGGGTATGTAACGTTGAGTG---AAGGGTATGGATGTGATCTG-T--ATTC-TGATA
GCGTTACGCGTGGTGCATGGCCGTTCTTAACACGT--GGGGTGACTTGTCTGGTTAAATC
CGATAACGCGTGAGACCCTGG--AAATTGACGATACTTGACAAGAGTAGGGAAGCTCGGG
TCGATGACAGGTCTGTGATGCCCGTAGATATTCTGGGCGCCACGCGCACTACAGTGGGAG
AGGATACGTGAAACGGAA-CTCTCTTG-CGGTTGGGATTGACG-TTTGTAAATACGTCAT
GAACGCGGAATTCCTAGTAATTTGTTGTCATTAACGATAGATGAATG-AGTCCCTGTTCT
TTGTACACACCGCCCGTCGTTATCTAAGATGAATGTGCGGATGAAGTTGGTTAGGCCAAA
A-GAATCCGTGCGATTAGATTGGATACAAGTCGTAACAAGGTTGCGGTAGGAGAACCTGC
CGCAGGATCAAT-AAAAAGATCATTGGG-TTTTT-ATAATG-TGGGT-AACACATT-GCG
TTCGAAGGATCG-ATTGG-TTTTGGTGACGATGACGATTGTTGCTGT-ATGCGA-TAATG
AGTGACAA-CAGCCTTG-TTTAACTCGTTATC-TAATTATAGAT-G-CCATCTA-TG-AT
TACCCCTT-GGACTT-AAGCATACATTT-AAAAGAGA-GGAAAG--GA-AATCAA-C-NG
TG-A--TTT-GACG
>MIC1-27
ACCAGGGTATGTAACGTTGAGTG---AAGGGTATGGATGTGATCTG-T--ATTC-TGATA
GCGTTACGCGTGGTGCATGGCCGTTCTTAACACGT--GGGGTGACTTGTCTGGTTAAATC
CGATAACGCGTGAGACCTTGG--AAATTGACGATACTTGACAAGAGTAGGGAAGCTCGGG
TCGATAACAGGTCTGTGATGCCCGTAGATATTCTGGGCGCCACGCGCACTACAGTGGGAG
AGGATACGTGAAACGGAA-CTCTCTTG-CGGTTGGGATTGACG-TTTGTAAATACCTCTT
GAACGCGGAATTCCTAGTAATTTGTTGTCATTAACGACAGATGAATG-AGTCCCTGTTCT
TTGTACACACCGCCCGTCGTTATCTAAGATGAATGTGCGGATGAAGTTGGTTAGGCCAAA
A-GAATCCGTGCGATTAGATTGGATACAAGTCGTAACAAGGTTGCGGTAGGAGAACCTGC
CGCAGGATCAAT-AAAAAGATCATTGGG-TTTTT-ATAATG-TGGGT-AACACATT-GCG
TTCGAAGGATCG-ATTGG-TTTTGGTGACGATGACGATTGTTGCTGT-ATGCGA-TAATG
AGTGACAA-CAGCCTTG-TTTAACTCGTTATC-TAATTATAGAT-G-TGATCTA-TG-AT
TACCCTT--GGACTT-AAGCATATCATT-AAA-GGGA-GGAAAA--GG-AAACAA-C-AG
TG-A--TTT---CG
>MIC1-28
ACCAGGGTATGTAACGTTGAGTG---AAGGGTATGGATGTGATCTG-T--ATTC-TGATA
GCGTAACGCGTGGTGCATGGCCGTTCTTAACACGT--GGGGTGACTTGTCTGGTTAAATC
CGATAACGCGTGAGACCCTGG--AAATTGACGATACTTGACAAGAGTAGGGAAGCTCGGG
TCGATAACAGGTCTGTGATGCCCGTAGATATTCTGGGCGCCACGCGCACTACAGTGGGAG
AGGATACGTGAAACGGAA-CTCTCTTG-CGGTTGGGATTGACG-TTTGTAAATACGTCAT
GAACGCGGAATTCCTAGTAATTTGTTGTCATTAACGACAGATGAATG-AGTCCCTGTTCT
TTGTACACACCGCCCGTCGTTATCTAAGATGAATGTGCGGATGAAATTGGTTAGGCCAAA
A-GAATCCGTGCGATTAGATTGGATACAAGTCGTAACAAGGTTGCGGTAGGAGAACCTGC
CGCAGGATCAAT-AAAAAGATCATTGGG-TTTTT-ATAATG-TGGGT-AACACATT-GCG
TTCGAAGGATCG-ATTGG-TTTTGGTGACGATGACGATTGTTGCTGT-ATGCGA-TAATG
AGTGACAA-CAGCCTTG-TTTAACTCGTTATC-CAATTATAGAT-G-CCATCTA-TG-AT
TACCCCTT-GGACTT-AAGCATATCATT-AAA-GGGA-GGAAAA--GG-AAACAA-C-TG
TG-A--TTT---CG
>MIC1-29
ACCAGGGTATGTAACGTTGAGTG---AAGGGTATGGATGTGATCTG-T--ATTC-TGATA
GCGTTACGCGTGGTGCATGGCCGTTCTTAACACGT--GGGGTGACTTGTCTGGTTAAATC
CGATAACGCGTGAGACCCTGG--AAATTGACGATACTTGACAAGATTAGGGAAGCTCGGG
TCGATAACAGGTCTGTGATGCCCGTAGATATTCTGGGCGCCACGCGCACTACAGTGGGAG
AGGATACGTGAAACGGAA-CTCTCTTG-CGGTTGGGATTGACG-TTTGTAAAAACGTCAT
GAACGCGGAATTCCTAGTAATTTGTTGTCATTAACGACAAATGAATG-AGTCCCTGTTCT
TTGTACACACCGCCCGTCGTTATCTAAGATGAATGTGCGGATGAAGTTGGTTAGGCCAAA
A-GAATCCGTGCGATTAGATTGGATACAAGTCGTAACAAGGTTGCGGTAGGAGAACCTGC
CGCAGGATCAAT-AAAAAGATCATTGGG-TTTTT-ATAATGATGGGT-AACACATT-GCG
TTCGAAGGATCG-ATTGG-TTTTGGTGACGATGACGATTGTTACTGT-ATGCGA-AAATG
AGTGACAA-CAGCCTTG-TTTAACTCGTTATC-TAATTATAGAT-G-TTATCTA-TG-AT
TACCCCTT-GGACTT-AAGCATATCATT-AAA-GGGA-GGAAAA--GG-AAACAA-C-TG
TG-A--TTT---TG
>MIC1-30
ACCAGGGTATGTAACGTTGAGTG---AAGGGTATGGATGTGATCTG-T--ATTC-TGATA
GCGTTACGCGTGGTGCATGGCCGTTCTTAACACGT--GGGGTGACTTGTCTGGTTAAATC
CGATAACGCGTGAGACCCTGG--AAATTGACGATACTTGACAAGAGTAGGGAAGCTCGGG
TCGATAACAGGTCTGTGATGCCCGTAGATATTCTGGGCGCCACGCGCACTACAGTGGGAG
AGGATACGTGAAACGGAA-CTCTCTTG-CGGTTGGGATTGACG-TTTGTAAATACGTCAT
GAACGCGGAATTCCTAGTAATTTGTTGTCATTAACGACAGATGAATG-AGTCCCTGTTCT
TTGTACACACCGCCCGTCGTTATCTAAGATGAATGTGCGGATGAAGTTGGTTAGGCCAAA
A-GAATCCGTGCGATTAGATTGGATACAAGTCGTAACAAGGTTGCGGTAGGAGAACCTGC
CGCAGGATCAAT-AAAAAGATCATTGGG-TTTTT-ATAATG-TGGGT-AACACATT-GCG
TTCGAAGGATCG-ATTGGTTTTTGGTGACGATGACGATTGTTGCTGT-ATGCGA-TAATG
AGTGACGA-CAGCCTTG-TTTAACTCGTTATC-TAATTATAGAT-G-CCATCTA-TG-AT
TACCCCTT-GGACTT-AAGCATATCATT-AAA-GGGA-GGAAAA-TGG-AAACAA-C-TG
TG-A--TTT---CG
>MIC1-31
ACCAGGGTATGTAACGTTGAGTGGTGAAGGGTATGGATGTGATCTG-T--ATTC-TGATA
GCGTTACGCGTGGTGCATGGCCGTTCTTAACACGT--GGGGTGACTTGTCTGGTTAAATC
CGATAACGCGTGAGACCCTGG--AAATTGACGATACTTGACAAGAGTAGGGAAGCTCGGG
TCGATAACAGGTCTGTGATGCCCGTAGATATTCTGGGCGCCACGCGCACTACAGTGGGAG
AGGATACGTGAAACGGAA-CTTTCTTG-CGGTTGGGATTGACG-TTTGTAAATACGTCAT
GAACGCGGAATTCCTAGTAATTTGTTGTCATTAACGACAGATGAATG-AGTCCCTGTTCT
TTGTACACACCGCCCGTCGTTATCTAAGATGAATGTGCGGATGAAGTTGGTTAGGCCAAA
A-GAATCCGTGCGATTAGATTGGATACAAGTCGTAACAAGGTTGCGGTAGGAGAACCTGC
CGCAGGATCAAT-AAAAAGATCATTGGG-TTTTT-ATAATG-TGGGT-AACACATT-GCG
TTCGAAGGATCG-ATTGG-TTTTGGTGACGATGACGATTGTTGCTGT-ATGCGA-TAATG
AGTGACAA-CAGCCTTG-TTTAACTCGTTATC-TAATTATAGAT-G-TCATCTA-TG-AT
TACCCCTT-GGACTT-AAGCATATCATT-AAA-GGGA-GGAAAA--GG-AAACAA-C-TG
TG-A--TTT---CG
>MIC1-32
ACCAGGGTATGTAACGTTGAGTG---AAGGGTATGGATGTGATCTG-T--ATTC-TGATA
GCGTTACGCGTGGTGCATGGCCGTTCTTAACACGT--GGGGTGACTTGTCTGGTTAAATC
CGATAACGCGTGAGACCCTGG--AAATTGACGATACTTGACAAGAGTAGGGAAGCTCGGG
TCGATAACAGGTCTGTGATGCCCGTAGATATTCTGGGCGCCACGCGCACTACAGTGGGAG
AGGATACGTGAAACGGAA-CTCTCTTG-CGGTTGGGATTGACG-TTTGTAAATACGTCAT
GAACGCGGAATTCCTAGTAATTTGTTGTCATTAACGACAGATGAATG-AGTCCCTGTTCT
TTGTACACACCGCCCGTCGTTATCTAAGATGAATGTGCGGATGAAGTTGGTTAGGCCAAA
A-GAATCCGTGCGATTAGATTGGATACAAGTCGTAACAAGGTTGCGGTAGGAGAACCTGC
CGCAGGATCAAT-AAAAAGATCATTGGG-TTTTT-ATAATG-TGGGT-AACACATT-GCG
TTCGAAGGATCC-ATTGGTTTTTGGCGACGATGACGATTGTTGCTGT-ATGCGA-TAATG
AGTGACAA-CAGCCTTG-TTTAACTCGTTATC-TAATTATAGAT-G-TCATCTA-TG-AT
TACCCCTT-GGACTT-AAGCATATCATT-AAA-GGGA-GGAAAA--GG-AAACAA-C-AG
TG-A--TTT--CCG
